# Supplementary material for: 9-(4-Bromo­but­yl)-9H-carbazole
Source: Acta Crystallogr Sect E Struct Rep Online. 2012 May 23;68(Pt 6):o1853. doi: 10.1107/S1600536812022398 (PMC3379420; doi:10.1107/S1600536812022398)
Supplement: Supplementary file 1 [file e-68-o1853-sup1.cif]

##############################################################################
#                                                                            #
# This CIF contains the data in a paper accepted for publication in          #
# Acta Crystallographica Section E. It conforms to the requirements of       #
# Notes for Authors for Acta Crystallographica Section E, and has been       #
# peer reviewed under the auspices of the IUCr Commission on Journals.       #
#                                                                            #
# Full details of the Crystallographic Information File format               #
# are given in the paper "The Crystallographic Information File (CIF):       #
# a New Standard Archive File for Crystallography" by S. R. Hall, F. H.      #
# Allen and I. D. Brown [Acta Cryst. (1991), A47, 655-685].                  #
#                                                                            #
# The current version of the core CIF dictionary is obtainable from          #
# ftp://ftp.iucr.org/pub/cif_core.dic.                                       #
#                                                                            #
# Software is freely available for graphical display of the structure(s)     #
# in this CIF. For information consult the CIF software page                 #
# http://www.iucr.org/resources/cif/software.                                #
#                                                                            #
# This file may be used for bona fide research purposes within the           #
# scientific community so long as proper attribution is given to the journal # 
# article from which it was obtained.                                        #
#                                                                            #
##############################################################################
data_I
_audit_creation_method     SHELXL-97
_chemical_name_systematic
;
9-(4-Bromobutyl)-9<i>H</i>-carbazole
;
_chemical_name_common     '9-(4-bromobutyl)-9<i>H</i>-carbazole'
_chemical_formula_moiety     'C16 H16 Br N'
_chemical_formula_sum     'C16 H16 Br N'
_chemical_formula_iupac     'C16 H16 Br N'
_chemical_formula_weight     302.21
_chemical_melting_point     379.0(10)
_symmetry_cell_setting     orthorhombic
_symmetry_space_group_name_H-M     'P b c a'
_symmetry_space_group_name_Hall     '-P 2ac 2ab'
loop_
    _symmetry_equiv_pos_as_xyz
    'x, y, z'
    '-x+1/2, -y, z+1/2'
    'x+1/2, -y+1/2, -z'
    '-x, y+1/2, -z+1/2'
    '-x, -y, -z'
    'x-1/2, y, -z-1/2'
    '-x-1/2, y-1/2, z'
    'x, -y-1/2, z-1/2'
_cell_length_a     16.0949(4)
_cell_length_b     7.7012(2)
_cell_length_c     22.6874(4)
_cell_angle_alpha     90.00
_cell_angle_beta     90.00
_cell_angle_gamma     90.00
_cell_volume     2812.10(11)
_cell_formula_units_Z     8
_cell_measurement_reflns_used     18997
_cell_measurement_theta_min     2.91
_cell_measurement_theta_max     26.37
_cell_measurement_temperature     293
_exptl_crystal_description     'prism'
_exptl_crystal_colour     'colourless'
_exptl_crystal_size_max     0.24
_exptl_crystal_size_mid     0.21
_exptl_crystal_size_min     0.17
_exptl_crystal_density_diffrn     1.428
_exptl_crystal_density_meas     ?
_exptl_crystal_density_method     'not measured'
_exptl_crystal_F_000     1232
_exptl_absorpt_coefficient_mu     2.906
_exptl_absorpt_correction_type     multi-scan
_exptl_absorpt_process_details     '(SADABS; Sheldrick, 1996)'
_exptl_absorpt_correction_T_min     0.5098
_exptl_absorpt_correction_T_max     0.5886
_diffrn_ambient_temperature     293
_diffrn_radiation_type     MoK\a
_diffrn_radiation_wavelength     0.71073
_diffrn_radiation_source     'fine-focus sealed tube'
_diffrn_radiation_monochromator     graphite
_diffrn_measurement_device_type     'Nonius KappaCCD'
_diffrn_measurement_device     '95mm CCD camera on \k-goniostat'
_diffrn_measurement_method     'CCD rotation images, thick slices'
_diffrn_detector_area_resol_mean     ?
_diffrn_reflns_number     25173
_diffrn_reflns_av_R_equivalents     0.0423
_diffrn_reflns_av_sigmaI/netI     0.0211
_diffrn_reflns_theta_min     3.59
_diffrn_reflns_theta_max     26.38
_diffrn_reflns_theta_full     26.38
_diffrn_measured_fraction_theta_max     0.994
_diffrn_measured_fraction_theta_full     0.994
_diffrn_reflns_limit_h_min     -20
_diffrn_reflns_limit_h_max     20
_diffrn_reflns_limit_k_min     -9
_diffrn_reflns_limit_k_max     9
_diffrn_reflns_limit_l_min     -28
_diffrn_reflns_limit_l_max     19
_diffrn_standards_number     0
_diffrn_standards_interval_count     .
_diffrn_standards_interval_time     .
_diffrn_standards_decay_%     ?
_refine_special_details
;
Refinement of <i>F</i>^2^ against ALL reflections. The weighted <i>R</i>-factor
<i>wR</i> and goodness of fit <i>S</i> are based on <i>F</i>^2^, conventional
<i>R</i>-factors <i>R</i> are based on <i>F</i>, with <i>F</i> set to zero for
negative <i>F</i>^2^. The threshold expression of <i>F</i>^2^ >
\s(<i>F</i>^2^) is used only for calculating <i>R</i>-factors(gt) <i>etc</i>.
and is not relevant to the choice of reflections for refinement.
<i>R</i>-factors based on <i>F</i>^2^ are statistically about twice as large
as those based on <i>F</i>, and <i>R</i>- factors based on ALL data will be
even larger.
;
_reflns_number_total     2860
_reflns_number_gt     2002
_reflns_threshold_expression     I>2\s(I)
_refine_ls_structure_factor_coef     Fsqd
_refine_ls_matrix_type     full
_refine_ls_R_factor_all     0.0732
_refine_ls_R_factor_gt     0.0490
_refine_ls_wR_factor_gt     0.1283
_refine_ls_wR_factor_ref     0.1461
_refine_ls_goodness_of_fit_ref     1.034
_refine_ls_restrained_S_all     1.040
_refine_ls_number_reflns     2860
_refine_ls_number_parameters     163
_refine_ls_number_restraints     0
_refine_ls_hydrogen_treatment     constr
_refine_ls_weighting_scheme     calc
_refine_ls_weighting_details
         'calc w=1/[\s^2^(Fo^2^)+(0.0640P)^2^+2.1492P] where P=(Fo^2^+2Fc^2^)/3'
_atom_sites_solution_hydrogens     geom
_atom_sites_solution_primary     direct
_atom_sites_solution_secondary     difmap
_refine_ls_shift/su_max     0.000
_refine_ls_shift/su_mean     0.000
_refine_diff_density_max     0.381
_refine_diff_density_min     -0.445
_refine_ls_extinction_method     none
_refine_ls_extinction_coef     ?
loop_
    _atom_type_symbol
    _atom_type_description
    _atom_type_scat_dispersion_real
    _atom_type_scat_dispersion_imag
    _atom_type_scat_source
    'O' 'O' 0.0106 0.0060
                         'International Tables Vol C Tables 4.2.6.8 and 6.1.1.4'
    'N' 'N' 0.0061 0.0033
                         'International Tables Vol C Tables 4.2.6.8 and 6.1.1.4'
    'C' 'C' 0.0033 0.0016
                         'International Tables Vol C Tables 4.2.6.8 and 6.1.1.4'
    'H' 'H' 0.0000 0.0000
                         'International Tables Vol C Tables 4.2.6.8 and 6.1.1.4'
_computing_data_collection     'COLLECT (Nonius, 2000)'
_computing_cell_refinement     'SCALEPACK (Otwinowski & Minor, 1997)'
_computing_data_reduction     'DENZO and SCALEPACK (Otwinowski & Minor, 1997'
_computing_structure_solution     'SHELXS97 (Sheldrick, 2008)'
_computing_structure_refinement     'SHELXL97 (Sheldrick, 2008)'
_computing_molecular_graphics
 'ORTEP-3 for Windows (Farrugia, 1997) and Mercury (Macrae <i>et al.</i>, 2006)'
_computing_publication_material     'WinGX (Farrugia, 1999)'
loop_
    _atom_site_type_symbol
    _atom_site_label
    _atom_site_fract_x
    _atom_site_fract_y
    _atom_site_fract_z
    _atom_site_U_iso_or_equiv
    _atom_site_adp_type
    _atom_site_calc_flag
    _atom_site_refinement_flags
    _atom_site_occupancy
    _atom_site_symmetry_multiplicity
    _atom_site_disorder_assembly
    _atom_site_disorder_group
    Br Br 0.35086(4) 1.17737(6) 0.51126(3) 0.1073(3) Uani d U 1 1 . .
    N N1 0.43223(16) 0.4566(3) 0.63370(11) 0.0617(6) Uani d . 1 1 . .
    C C1 0.5664(2) 0.4352(6) 0.57887(17) 0.0885(11) Uani d U 1 1 . .
    H H1 0.5559 0.5272 0.5534 0.106 Uiso calc R 1 1 . .
    C C2 0.6389(3) 0.3424(9) 0.5758(2) 0.1156(19) Uani d U 1 1 . .
    H H2 0.6783 0.3726 0.5476 0.139 Uiso calc R 1 1 . .
    C C3 0.6552(3) 0.2047(9) 0.6134(3) 0.118(2) Uani d . 1 1 . .
    H H3 0.7049 0.1442 0.6098 0.141 Uiso calc R 1 1 . .
    C C4 0.5985(3) 0.1559(6) 0.6562(2) 0.0960(14) Uani d . 1 1 . .
    H H4 0.6096 0.0633 0.6813 0.115 Uiso calc R 1 1 . .
    C C5 0.4308(3) 0.1312(5) 0.74590(18) 0.0816(11) Uani d . 1 1 . .
    H H5 0.4668 0.0449 0.7589 0.098 Uiso calc R 1 1 . .
    C C6 0.3562(3) 0.1551(6) 0.7728(2) 0.0954(14) Uani d . 1 1 . .
    H H6 0.3414 0.0846 0.8045 0.115 Uiso calc R 1 1 . .
    C C7 0.3019(3) 0.2824(5) 0.75390(18) 0.0859(11) Uani d . 1 1 . .
    H H7 0.2510 0.2951 0.7728 0.103 Uiso calc R 1 1 . .
    C C8 0.3215(2) 0.3911(5) 0.70768(16) 0.0702(9) Uani d . 1 1 . .
    H H8 0.2848 0.4770 0.6953 0.084 Uiso calc R 1 1 . .
    C C10 0.5093(2) 0.3865(5) 0.62154(14) 0.0655(8) Uani d . 1 1 . .
    C C11 0.5247(2) 0.2484(5) 0.66088(16) 0.0681(9) Uani d . 1 1 . .
    C C12 0.4529(2) 0.2368(4) 0.69877(14) 0.0624(8) Uani d . 1 1 . .
    C C13 0.39748(19) 0.3677(4) 0.68040(14) 0.0578(7) Uani d . 1 1 . .
    C C14 0.3937(2) 0.6011(4) 0.60257(15) 0.0690(9) Uani d . 1 1 . .
    H H14A 0.3347 0.5782 0.5985 0.083 Uiso calc R 1 1 . .
    H H14B 0.4172 0.6086 0.5633 0.083 Uiso calc R 1 1 . .
    C C15 0.4052(3) 0.7739(5) 0.63337(18) 0.0841(11) Uani d U 1 1 . .
    H H15A 0.4641 0.8002 0.6356 0.101 Uiso calc R 1 1 . .
    H H15B 0.3841 0.7652 0.6733 0.101 Uiso calc R 1 1 . .
    C C16 0.3595(2) 0.9255(5) 0.60072(19) 0.0807(10) Uani d U 1 1 . .
    H H16A 0.3055 0.8862 0.5872 0.097 Uiso calc R 1 1 . .
    H H16B 0.3510 1.0218 0.6277 0.097 Uiso calc R 1 1 . .
    C C17 0.4087(3) 0.9825(5) 0.55080(19) 0.0903(11) Uani d U 1 1 . .
    H H17A 0.4160 0.8872 0.5233 0.108 Uiso calc R 1 1 . .
    H H17B 0.4631 1.0198 0.5641 0.108 Uiso calc R 1 1 . .
loop_
    _atom_site_aniso_label
    _atom_site_aniso_U_11
    _atom_site_aniso_U_22
    _atom_site_aniso_U_33
    _atom_site_aniso_U_12
    _atom_site_aniso_U_13
    _atom_site_aniso_U_23
    Br 0.1314(5) 0.0737(3) 0.1168(4) -0.0018(2) -0.0395(3) 0.0214(2)
    N1 0.0734(16) 0.0522(14) 0.0593(15) 0.0028(12) -0.0059(12) 0.0041(12)
    C1 0.086(2) 0.113(3) 0.066(2) -0.008(2) 0.002(2) -0.015(2)
    C2 0.083(3) 0.180(6) 0.084(3) 0.001(3) 0.003(2) -0.043(4)
    C3 0.081(3) 0.167(6) 0.106(4) 0.039(3) -0.023(3) -0.062(4)
    C4 0.090(3) 0.102(3) 0.096(3) 0.032(2) -0.035(3) -0.031(2)
    C5 0.101(3) 0.063(2) 0.081(2) -0.009(2) -0.031(2) 0.0146(18)
    C6 0.115(4) 0.088(3) 0.083(3) -0.033(3) -0.014(3) 0.025(2)
    C7 0.081(3) 0.095(3) 0.081(2) -0.023(2) 0.000(2) 0.006(2)
    C8 0.0662(19) 0.069(2) 0.075(2) -0.0044(17) -0.0103(17) 0.0006(18)
    C10 0.072(2) 0.0667(19) 0.0577(18) -0.0047(16) -0.0081(16) -0.0118(16)
    C11 0.070(2) 0.0630(19) 0.071(2) 0.0079(17) -0.0221(17) -0.0164(17)
    C12 0.075(2) 0.0460(15) 0.0662(19) -0.0012(15) -0.0232(16) -0.0021(14)
    C13 0.0655(18) 0.0486(15) 0.0595(17) -0.0051(14) -0.0124(15) -0.0006(13)
    C14 0.086(2) 0.0568(18) 0.0639(19) -0.0002(17) -0.0141(17) 0.0060(15)
    C15 0.106(3) 0.066(2) 0.080(2) -0.0028(19) -0.013(2) -0.0008(18)
    C16 0.079(2) 0.067(2) 0.096(3) -0.0004(17) 0.0006(19) -0.0061(19)
    C17 0.098(3) 0.077(2) 0.095(3) -0.003(2) -0.010(2) 0.008(2)
_geom_special_details
;
All e.s.d.'s (except the e.s.d. in the dihedral angle between two l.s. planes)
are estimated using the full covariance matrix. The cell e.s.d.'s are taken
into account individually in the estimation of e.s.d.'s in distances, angles
and torsion angles; correlations between e.s.d.'s in cell parameters are only
used when they are defined by crystal symmetry. An approximate (isotropic)
treatment of cell e.s.d.'s is used for estimating e.s.d.'s involving l.s.
planes.
;
loop_
    _geom_bond_atom_site_label_1
    _geom_bond_atom_site_label_2
    _geom_bond_site_symmetry_2
    _geom_bond_distance
    _geom_bond_publ_flag
    Br C17 . 1.981(4) ?
    N1 C13 . 1.380(4) ?
    N1 C10 . 1.380(4) ?
    N1 C14 . 1.457(4) ?
    C1 C2 . 1.371(7) ?
    C1 C10 . 1.387(5) ?
    C1 H1 . 0.9300 ?
    C2 C3 . 1.385(9) ?
    C2 H2 . 0.9300 ?
    C3 C4 . 1.386(8) ?
    C3 H3 . 0.9300 ?
    C4 C11 . 1.389(5) ?
    C4 H4 . 0.9300 ?
    C5 C6 . 1.360(6) ?
    C5 C12 . 1.389(5) ?
    C5 H5 . 0.9300 ?
    C6 C7 . 1.382(6) ?
    C6 H6 . 0.9300 ?
    C7 C8 . 1.378(5) ?
    C7 H7 . 0.9300 ?
    C8 C13 . 1.383(5) ?
    C8 H8 . 0.9300 ?
    C10 C11 . 1.411(5) ?
    C11 C12 . 1.442(5) ?
    C12 C13 . 1.409(4) ?
    C14 C15 . 1.514(5) ?
    C14 H14A . 0.9700 ?
    C14 H14B . 0.9700 ?
    C15 C16 . 1.567(5) ?
    C15 H15A . 0.9700 ?
    C15 H15B . 0.9700 ?
    C16 C17 . 1.450(6) ?
    C16 H16A . 0.9700 ?
    C16 H16B . 0.9700 ?
    C17 H17A . 0.9700 ?
    C17 H17B . 0.9700 ?
loop_
    _geom_angle_atom_site_label_1
    _geom_angle_atom_site_label_2
    _geom_angle_atom_site_label_3
    _geom_angle_site_symmetry_1
    _geom_angle_site_symmetry_3
    _geom_angle
    _geom_angle_publ_flag
    C13 N1 C10 . . 108.9(3) ?
    C13 N1 C14 . . 125.4(3) ?
    C10 N1 C14 . . 125.8(3) ?
    C2 C1 C10 . . 117.3(5) ?
    C2 C1 H1 . . 121.3 ?
    C10 C1 H1 . . 121.3 ?
    C1 C2 C3 . . 121.9(5) ?
    C1 C2 H2 . . 119.0 ?
    C3 C2 H2 . . 119.0 ?
    C2 C3 C4 . . 121.0(4) ?
    C2 C3 H3 . . 119.5 ?
    C4 C3 H3 . . 119.5 ?
    C3 C4 C11 . . 118.5(5) ?
    C3 C4 H4 . . 120.7 ?
    C11 C4 H4 . . 120.7 ?
    C6 C5 C12 . . 119.6(4) ?
    C6 C5 H5 . . 120.2 ?
    C12 C5 H5 . . 120.2 ?
    C5 C6 C7 . . 120.9(4) ?
    C5 C6 H6 . . 119.5 ?
    C7 C6 H6 . . 119.5 ?
    C8 C7 C6 . . 121.6(4) ?
    C8 C7 H7 . . 119.2 ?
    C6 C7 H7 . . 119.2 ?
    C7 C8 C13 . . 117.6(3) ?
    C7 C8 H8 . . 121.2 ?
    C13 C8 H8 . . 121.2 ?
    N1 C10 C1 . . 129.0(4) ?
    N1 C10 C11 . . 109.0(3) ?
    C1 C10 C11 . . 122.0(4) ?
    C4 C11 C10 . . 119.3(4) ?
    C4 C11 C12 . . 134.3(4) ?
    C10 C11 C12 . . 106.5(3) ?
    C5 C12 C13 . . 118.9(4) ?
    C5 C12 C11 . . 134.4(3) ?
    C13 C12 C11 . . 106.6(3) ?
    N1 C13 C8 . . 129.6(3) ?
    N1 C13 C12 . . 109.0(3) ?
    C8 C13 C12 . . 121.4(3) ?
    N1 C14 C15 . . 113.3(3) ?
    N1 C14 H14A . . 108.9 ?
    C15 C14 H14A . . 108.9 ?
    N1 C14 H14B . . 108.9 ?
    C15 C14 H14B . . 108.9 ?
    H14A C14 H14B . . 107.7 ?
    C14 C15 C16 . . 112.3(3) ?
    C14 C15 H15A . . 109.1 ?
    C16 C15 H15A . . 109.1 ?
    C14 C15 H15B . . 109.1 ?
    C16 C15 H15B . . 109.1 ?
    H15A C15 H15B . . 107.9 ?
    C17 C16 C15 . . 109.7(3) ?
    C17 C16 H16A . . 109.7 ?
    C15 C16 H16A . . 109.7 ?
    C17 C16 H16B . . 109.7 ?
    C15 C16 H16B . . 109.7 ?
    H16A C16 H16B . . 108.2 ?
    C16 C17 Br . . 109.0(3) ?
    C16 C17 H17A . . 109.9 ?
    Br C17 H17A . . 109.9 ?
    C16 C17 H17B . . 109.9 ?
    Br C17 H17B . . 109.9 ?
    H17A C17 H17B . . 108.3 ?
loop_
    _geom_torsion_atom_site_label_1
    _geom_torsion_atom_site_label_2
    _geom_torsion_atom_site_label_3
    _geom_torsion_atom_site_label_4
    _geom_torsion_site_symmetry_1
    _geom_torsion_site_symmetry_2
    _geom_torsion_site_symmetry_3
    _geom_torsion_site_symmetry_4
    _geom_torsion
    _geom_torsion_publ_flag
    C10 C1 C2 C3 . . . . 0.2(7) ?
    C1 C2 C3 C4 . . . . -0.5(8) ?
    C2 C3 C4 C11 . . . . -0.1(7) ?
    C12 C5 C6 C7 . . . . 0.2(6) ?
    C5 C6 C7 C8 . . . . -0.7(7) ?
    C6 C7 C8 C13 . . . . 0.4(6) ?
    C13 N1 C10 C1 . . . . -179.4(3) ?
    C14 N1 C10 C1 . . . . 0.5(5) ?
    C13 N1 C10 C11 . . . . 0.4(3) ?
    C14 N1 C10 C11 . . . . -179.7(3) ?
    C2 C1 C10 N1 . . . . -179.6(4) ?
    C2 C1 C10 C11 . . . . 0.6(5) ?
    C3 C4 C11 C10 . . . . 0.9(5) ?
    C3 C4 C11 C12 . . . . -179.9(4) ?
    N1 C10 C11 C4 . . . . 178.9(3) ?
    C1 C10 C11 C4 . . . . -1.2(5) ?
    N1 C10 C11 C12 . . . . -0.4(3) ?
    C1 C10 C11 C12 . . . . 179.4(3) ?
    C6 C5 C12 C13 . . . . 0.6(5) ?
    C6 C5 C12 C11 . . . . 180.0(4) ?
    C4 C11 C12 C5 . . . . 1.6(7) ?
    C10 C11 C12 C5 . . . . -179.1(4) ?
    C4 C11 C12 C13 . . . . -179.0(4) ?
    C10 C11 C12 C13 . . . . 0.3(3) ?
    C10 N1 C13 C8 . . . . -179.7(3) ?
    C14 N1 C13 C8 . . . . 0.4(5) ?
    C10 N1 C13 C12 . . . . -0.2(3) ?
    C14 N1 C13 C12 . . . . 179.9(3) ?
    C7 C8 C13 N1 . . . . 179.9(3) ?
    C7 C8 C13 C12 . . . . 0.5(5) ?
    C5 C12 C13 N1 . . . . 179.5(3) ?
    C11 C12 C13 N1 . . . . 0.0(3) ?
    C5 C12 C13 C8 . . . . -1.0(5) ?
    C11 C12 C13 C8 . . . . 179.5(3) ?
    C13 N1 C14 C15 . . . . 82.5(4) ?
    C10 N1 C14 C15 . . . . -97.3(4) ?
    N1 C14 C15 C16 . . . . -177.1(3) ?
    C14 C15 C16 C17 . . . . -79.7(4) ?
    C15 C16 C17 Br . . . . -178.8(3) ?
data_global
_journal_date_recd_electronic     2012-04-18
_journal_date_accepted     2012-05-17
_journal_name_full     'Acta Crystallographica, Section E'
_journal_year     2012
_journal_volume     68
_journal_issue      6
_journal_page_first     o1853
_journal_page_last     o1853
_journal_paper_category     QO
_journal_paper_doi     10.1107/S1600536812022398
_journal_coeditor_code     ZS2201
_publ_contact_author_name     'Dr. Rodolfo Moreno-Fuquen'
_publ_contact_author_address
;
Departamento de Qu\'imica
Facultad de Ciencias
Universidad del Valle
Apartado 25360
Santiago de Cali
Colombia
;
_publ_contact_author_email     'rodimo26@yahoo.es'
_publ_contact_author_fax     '57 23 392440'
_publ_contact_author_phone     '57 23 393248'
_publ_section_title
;
9-(4-Bromobutyl)-9<i>H</i>-carbazole
;
loop_
    _publ_author_name
    _publ_author_address
    'Moreno-Fuquen, Rodolfo'
;
Departamento de Qu\'imica
Facultad de Ciencias,
Universidad del Valle
Apartado 25360, Santiago de Cali,
Colombia
;
    'Grande, Carlos'
;
Programa de Ingenieria Agroindustrial,
Universidad San Buenaventura, AA 7154,
Santiago de Cali,
Colombia
;
    'Advincula, Rigoberto C.'
;
Case Western Reserve University
Department of Macromolecular Science and Engineering
2100 Adelbert Road, Kent Hale Smith Bldg
Cleveland, Ohio 44106, USA
;
    'Tenorio, Juan C.'
;
Instituto de F\'isica de S\~ao Carlos, IFSC,
Universidade de S\~ao Paulo, USP,
S\~ao Carlos, SP,
Brazil
;
    'Ellena, Javier'
;
Instituto de F\'isica de S\~ao Carlos, IFSC,
Universidade de S\~ao Paulo, USP,
S\~ao Carlos, SP,
Brazil
;
