# Supplementary material for: 9-(4-Bromo­but­yl)-9H-carbazole
Source: Acta Crystallogr Sect E Struct Rep Online. 2012 May 23;68(Pt 6):o1853. doi: 10.1107/S1600536812022398 (PMC3379420; doi:10.1107/S1600536812022398)
Supplement: Supplementary file 2 [file e-68-o1853-Isup2.hkl]

# 
# h,k,l, Fc-squared, Fo-squared, sigma(Fo-squared) and status flag 
# 
data_I
_shelx_title ' import in P c a b' 
_shelx_refln_list_code          4 
_shelx_F_calc_maximum      152.83 
_exptl_crystal_F_000      1231.79 
_reflns_d_resolution_high  0.7999 
 
loop_ 
 _symmetry_equiv_pos_as_xyz 
 'x, y, z' 
 '-x+1/2, -y, z+1/2' 
 'x+1/2, -y+1/2, -z' 
 '-x, y+1/2, -z+1/2' 
 '-x, -y, -z' 
 'x-1/2, y, -z-1/2' 
 '-x-1/2, y-1/2, z' 
 'x, -y-1/2, z-1/2' 
 
_cell_length_a    16.0949 
_cell_length_b     7.7012 
_cell_length_c    22.6874 
_cell_angle_alpha  90.000 
_cell_angle_beta   90.000 
_cell_angle_gamma  90.000 
 
_shelx_F_squared_multiplier     1.000 
 
loop_ 
 _refln_index_h 
 _refln_index_k 
 _refln_index_l 
 _refln_F_squared_calc 
 _refln_F_squared_meas 
 _refln_F_squared_sigma 
 _refln_observed_status 
   6   0   0     8184.94     8486.24    133.13 o 
   8   0   0      179.60       88.32      6.78 o 
  10   0   0     3668.70     3785.06    154.66 o 
  12   0   0      525.03      548.72     14.08 o 
  14   0   0      530.75      504.96     19.16 o 
  16   0   0      112.26      154.37      9.13 o 
  18   0   0       13.53        1.94      7.54 o 
  20   0   0       31.27       24.12     10.54 o 
   2   1   0    19147.02    18414.94    570.42 o 
   4   1   0    18974.08    18174.80    315.35 o 
   6   1   0      255.85      337.50      4.62 o 
   8   1   0     6378.77     5934.40     62.56 o 
  10   1   0      546.38      714.52     19.71 o 
  12   1   0     1778.21     1944.91     30.69 o 
  14   1   0       91.36       59.97      9.91 o 
  16   1   0        1.84       -2.73      6.20 o 
  18   1   0       15.13       15.66      6.74 o 
  20   1   0        1.34        2.84     11.86 o 
   2   2   0     3137.00     2453.66     29.80 o 
   4   2   0     4414.68     3830.80     54.02 o 
   6   2   0    11826.80    12073.68    118.66 o 
   8   2   0     1005.27     1087.20     16.38 o 
  10   2   0     1254.35     1418.47     33.59 o 
  12   2   0       32.94       21.10      4.78 o 
  14   2   0        4.49        5.71      6.66 o 
  16   2   0      167.79      221.99      9.43 o 
  18   2   0        8.32       -4.71      6.20 o 
   2   3   0     1143.06      904.02     10.33 o 
   4   3   0      604.45      474.20      7.10 o 
   6   3   0      283.25      253.05      6.79 o 
   8   3   0      130.73      124.17      6.21 o 
  10   3   0       99.20       75.94      3.49 o 
  12   3   0      147.98      224.24      7.66 o 
  14   3   0       44.10       24.64      6.13 o 
  16   3   0       17.70       21.15      7.38 o 
  18   3   0       13.31        8.63      8.15 o 
   0   4   0     3428.16     4154.81     59.19 o 
   2   4   0      595.34      652.68      8.19 o 
   4   4   0     3995.43     4613.93     56.94 o 
   6   4   0      518.57      451.37      9.41 o 
   8   4   0      797.23      803.52     14.42 o 
  10   4   0       12.14       21.79      5.02 o 
  12   4   0       93.97       67.30      8.13 o 
  14   4   0       27.73       16.49      7.39 o 
  16   4   0        2.72       18.57      7.94 o 
  18   4   0        3.27        5.69     11.03 o 
   2   5   0     6234.48     6771.16     89.11 o 
   4   5   0      901.81      850.97     27.65 o 
   6   5   0     2053.14     2049.16     35.59 o 
   8   5   0      733.29      692.81     21.89 o 
  10   5   0       21.21       13.94      5.48 o 
  12   5   0       64.32       56.27      8.03 o 
  14   5   0      115.31      101.52     15.40 o 
  16   5   0       11.56        2.98      8.59 o 
   0   6   0     1472.42     1312.70     34.90 o 
   2   6   0      991.16     1046.28     24.50 o 
   4   6   0     2750.27     2994.88     52.71 o 
   6   6   0      612.75      595.09     18.93 o 
   8   6   0      237.71      285.04      8.74 o 
  10   6   0      337.24      314.88      9.72 o 
  12   6   0       32.52       45.75     10.37 o 
  14   6   0       81.26       70.51      7.51 o 
   2   7   0     1846.67     2025.53     57.60 o 
   4   7   0      269.28      243.63     12.39 o 
   6   7   0      359.87      428.41     11.04 o 
   8   7   0      451.63      499.54     17.98 o 
  10   7   0       22.91       54.32     17.13 o 
  12   7   0       80.27      104.31     17.18 o 
   0   8   0       78.47       79.57     17.22 o 
   2   8   0      340.25      304.48     11.71 o 
   4   8   0      357.54      354.84     16.29 o 
   6   8   0      244.31      229.71      9.34 o 
   8   8   0       17.37       40.71      8.03 o 
  10   8   0      180.89      211.86     21.89 o 
   2   9   0        2.01      -22.58     22.58 o 
   4   9   0      102.75       86.54     12.47 o 
   6   9   0        2.76        5.21      9.93 o 
   2   1   1       36.03       80.49      1.33 o 
   3   1   1    16113.68    15549.17    145.06 o 
   4   1   1      143.15      163.95      1.69 o 
   5   1   1       83.78       63.81      1.20 o 
   6   1   1       23.85       18.26      1.54 o 
   7   1   1     4768.78     4860.76     36.15 o 
   8   1   1     1546.49     1734.56     13.17 o 
   9   1   1      111.32      106.90      2.31 o 
  10   1   1      153.53      176.41      4.03 o 
  11   1   1      322.32      312.97      6.22 o 
  12   1   1      318.42      312.03      5.91 o 
  13   1   1       98.06       80.59      3.97 o 
  14   1   1        0.01       -2.13      3.20 o 
  15   1   1       21.89       32.44      5.37 o 
  16   1   1       62.33       68.02      7.49 o 
  17   1   1      100.46       99.08      7.79 o 
  18   1   1        0.36        3.79      4.57 o 
  19   1   1        0.03        5.31      5.26 o 
  20   1   1        0.62        9.39     19.27 o 
   0   2   1      376.73      382.56      4.79 o 
   1   2   1    12716.14    12490.20     89.40 o 
   2   2   1      120.19      101.94      1.40 o 
   3   2   1     1713.37     1720.76     14.73 o 
   4   2   1     1313.82     1495.11     11.96 o 
   5   2   1    11782.66    12126.95     88.71 o 
   6   2   1      296.74      267.27      3.30 o 
   7   2   1      938.70      889.17      8.07 o 
   8   2   1       21.41       28.73      1.55 o 
   9   2   1     3543.69     3695.13     39.89 o 
  10   2   1      336.38      342.21      7.90 o 
  11   2   1      544.26      500.24      9.97 o 
  12   2   1        2.86        7.29      3.12 o 
  13   2   1       98.18       67.74      3.76 o 
  14   2   1        7.09        0.34      3.92 o 
  15   2   1      103.51       97.86      6.66 o 
  16   2   1       26.79       34.01      6.17 o 
  17   2   1        1.72       10.85      5.58 o 
  18   2   1        0.32       -3.32      5.08 o 
  19   2   1        0.15       -1.05      5.21 o 
   1   3   1     8453.37     8816.17     65.30 o 
   2   3   1       15.15       20.56      1.63 o 
   3   3   1    17199.14    16444.29    158.95 o 
   4   3   1      249.65      339.06      3.67 o 
   5   3   1        0.46       12.63      1.43 o 
   6   3   1       83.14      116.32      2.84 o 
   7   3   1     4657.23     4376.30     51.06 o 
   8   3   1      645.30      698.27      9.18 o 
   9   3   1     2240.10     2318.35     25.07 o 
  10   3   1       11.00       13.44      2.29 o 
  11   3   1      842.98      838.75     18.54 o 
  12   3   1      392.20      371.65     10.37 o 
  13   3   1      483.85      448.79      8.54 o 
  14   3   1        3.36        8.15      4.35 o 
  15   3   1        7.01        9.14      4.55 o 
  16   3   1       23.14        9.74      4.69 o 
  17   3   1       20.38        9.22      4.90 o 
  18   3   1       13.70       16.10      4.96 o 
  19   3   1        3.81        2.64      5.34 o 
   0   4   1     1925.39     2123.50     62.57 o 
   1   4   1    10887.37    10152.83     73.05 o 
   2   4   1      157.49      184.16      3.87 o 
   3   4   1     1123.78     1064.57      9.14 o 
   4   4   1      306.02      294.37      6.27 o 
   5   4   1     9472.71     9104.49     74.40 o 
   6   4   1      113.60      104.69      3.62 o 
   7   4   1      640.56      587.98      7.83 o 
   8   4   1       53.88       50.20      2.94 o 
   9   4   1     2038.79     2074.22     29.70 o 
  10   4   1      302.07      323.82      6.29 o 
  11   4   1      802.92      883.70     18.33 o 
  12   4   1       58.00       61.74      4.76 o 
  13   4   1      169.67      164.91      5.43 o 
  14   4   1       35.27       37.80      4.59 o 
  15   4   1       96.98      122.37      6.79 o 
  16   4   1        1.67        3.03      5.07 o 
  17   4   1        3.77       -2.21      5.46 o 
  18   4   1        0.58        5.72      7.47 o 
   1   5   1     5345.14     5163.33     56.17 o 
   2   5   1      321.30      311.26      7.66 o 
   3   5   1     4038.70     3670.21     50.58 o 
   4   5   1        0.94        1.00      2.86 o 
   5   5   1      131.62      141.66      3.25 o 
   6   5   1      102.13      108.36      3.24 o 
   7   5   1     1474.40     1622.13     17.35 o 
   8   5   1        1.25       -2.10      3.27 o 
   9   5   1       45.41       45.59      4.04 o 
  10   5   1       29.55       29.00      3.84 o 
  11   5   1        2.19        4.11      4.85 o 
  12   5   1       51.51       48.82      4.60 o 
  13   5   1       89.74      111.87      5.10 o 
  14   5   1        8.91       10.91      5.24 o 
  15   5   1       12.16       23.94      5.63 o 
  16   5   1       46.85       41.41      7.24 o 
  17   5   1        3.42        9.30      6.96 o 
   0   6   1       51.58       42.60      5.25 o 
   1   6   1      203.74      171.09      5.14 o 
   2   6   1       15.47       18.66      4.41 o 
   3   6   1       24.67       10.64      4.60 o 
   4   6   1       25.53        5.83      4.22 o 
   5   6   1      473.93      473.67     10.13 o 
   6   6   1      447.90      459.19      9.68 o 
   7   6   1       64.41       62.53      5.20 o 
   8   6   1       79.77       90.71      4.54 o 
   9   6   1       74.71       97.59      4.20 o 
  10   6   1        0.26       -3.97      3.97 o 
  11   6   1       21.71       50.99      5.45 o 
  12   6   1        3.61        3.99      4.94 o 
  13   6   1        2.44       -0.88      5.35 o 
  14   6   1       43.32       35.27      4.92 o 
  15   6   1        0.35        3.16      6.44 o 
   1   7   1        0.44        0.52      5.03 o 
   2   7   1       21.07       20.87      7.48 o 
   3   7   1        3.84       -3.87      6.22 o 
   4   7   1       25.60       34.73      4.69 o 
   5   7   1        4.38        4.19      5.20 o 
   6   7   1       24.95       24.91      4.31 o 
   7   7   1       27.88       20.02      4.46 o 
   8   7   1        1.95       -4.04      4.28 o 
   9   7   1        1.87        0.25      6.15 o 
  10   7   1        1.98        1.07      4.70 o 
  11   7   1        1.73       -4.62      4.62 o 
  12   7   1        5.44        7.58      5.07 o 
  13   7   1        0.29        5.70      5.73 o 
   0   8   1        4.01       -0.57      8.42 o 
   1   8   1       80.82      109.83     10.95 o 
   2   8   1       37.29       35.75      5.65 o 
   3   8   1        5.69       -2.89      5.36 o 
   4   8   1        3.04       -5.45      5.45 o 
   5   8   1      236.63      209.45     10.37 o 
   6   8   1       32.38       28.54      4.81 o 
   7   8   1       15.83       17.23      4.88 o 
   8   8   1        1.41        7.05      5.76 o 
   9   8   1       55.97       46.86      5.59 o 
  10   8   1        5.12        0.70      5.85 o 
  11   8   1       10.12        8.10      8.09 o 
   1   9   1       64.62       68.97      9.52 o 
   2   9   1        0.58       -8.75      8.78 o 
   3   9   1      187.03      184.16     11.47 o 
   4   9   1       74.75       62.32      9.30 o 
   5   9   1        1.07        1.63      6.63 o 
   6   9   1       12.08       13.39      6.90 o 
   7   9   1      143.35      171.62      9.65 o 
   3   0   2     9846.24     9253.39    109.39 o 
   5   0   2        6.91       25.53      1.81 o 
   6   0   2    10440.84    10477.46    115.42 o 
   7   0   2     1273.77     1140.39     13.68 o 
   8   0   2     4337.46     4444.00     50.12 o 
   9   0   2     1576.55     1692.84     27.84 o 
  10   0   2     5341.19     5405.12     72.29 o 
  11   0   2      118.08      103.84      4.88 o 
  12   0   2      229.13      256.87     12.70 o 
  13   0   2        0.26        1.01      5.62 o 
  14   0   2      791.79      792.17     26.74 o 
  15   0   2      101.94      118.90      7.63 o 
  16   0   2      102.63      128.74      5.76 o 
  17   0   2       46.70       47.77      5.26 o 
  18   0   2        7.86       -0.45      5.96 o 
  19   0   2        2.83        8.84      5.83 o 
  20   0   2        2.41        3.18      6.57 o 
   2   1   2     2101.71     1856.58     13.74 o 
   3   1   2       11.90       11.76      1.04 o 
   4   1   2     6112.12     5964.64     41.86 o 
   5   1   2     2346.91     2198.79     16.24 o 
   6   1   2    10237.81    10622.13     80.27 o 
   7   1   2     1032.63     1118.30      8.79 o 
   8   1   2     6114.85     5975.14     44.61 o 
   9   1   2      584.79      504.05      9.63 o 
  10   1   2      319.51      287.74      9.36 o 
  11   1   2       10.19        3.74      2.05 o 
  12   1   2      707.85      694.91     16.72 o 
  13   1   2       53.47       65.73      3.45 o 
  14   1   2      341.26      413.87     10.55 o 
  15   1   2       16.61       19.68      4.59 o 
  16   1   2       45.21       28.97      4.14 o 
  17   1   2        0.75        1.72      5.26 o 
  18   1   2        9.03        5.12      4.26 o 
  19   1   2        2.01        5.89      4.74 o 
   0   2   2      159.75      146.60      6.29 o 
   1   2   2     2151.57     2323.82     22.62 o 
   2   2   2     5290.74     4901.37     37.66 o 
   3   2   2      378.16      346.06      3.43 o 
   4   2   2     6958.02     6918.91     51.15 o 
   5   2   2      251.29      312.72      2.81 o 
   6   2   2     6302.07     6037.49     42.45 o 
   7   2   2       15.92       14.26      1.32 o 
   8   2   2     1150.91     1245.49     16.92 o 
   9   2   2      105.14      106.79      2.42 o 
  10   2   2     1564.76     1611.05     26.38 o 
  11   2   2        2.15       -2.94      2.94 o 
  12   2   2       93.33      101.60      5.45 o 
  13   2   2        1.93        0.97      3.89 o 
  14   2   2      135.71      148.73      5.24 o 
  15   2   2       32.48       46.10      4.30 o 
  16   2   2       10.25       23.09      4.88 o 
  17   2   2       10.88       25.09      5.81 o 
  18   2   2        0.30        1.94      4.91 o 
  19   2   2        0.77        2.07      6.32 o 
   1   3   2      115.82      164.93      2.26 o 
   2   3   2     7059.88     6838.00     49.67 o 
   3   3   2      941.67      910.48      7.91 o 
   4   3   2        4.53       31.90      1.52 o 
   5   3   2      197.82      192.56      2.69 o 
   6   3   2      835.27      837.35      7.84 o 
   7   3   2     1502.14     1432.85     16.78 o 
   8   3   2      108.91      123.51      3.70 o 
   9   3   2       24.95       24.10      2.08 o 
  10   3   2       16.55       14.17      2.87 o 
  11   3   2      445.88      448.09     10.92 o 
  12   3   2        7.91       19.56      4.48 o 
  13   3   2       60.41       35.54      4.26 o 
  14   3   2       56.98       64.31      5.18 o 
  15   3   2       47.59       27.23      5.14 o 
  16   3   2        3.37       -0.96      5.19 o 
  17   3   2       28.80       14.76      5.69 o 
  18   3   2        7.96        0.87      6.64 o 
  19   3   2        0.00        0.67      6.32 o 
   0   4   2      293.16      461.59      7.04 o 
   1   4   2        0.08       -1.98      1.98 o 
   2   4   2       76.09       53.90      2.65 o 
   3   4   2      361.40      356.02      5.07 o 
   4   4   2       58.30       57.44      2.23 o 
   5   4   2      376.11      366.44      4.36 o 
   6   4   2      874.50      863.17      8.74 o 
   7   4   2       19.43       15.41      2.49 o 
   8   4   2       61.29       55.66      2.30 o 
   9   4   2       18.20        1.94      4.13 o 
  10   4   2      232.14      185.15      5.79 o 
  11   4   2       51.58       40.18      3.88 o 
  12   4   2      100.22      110.51      6.68 o 
  13   4   2       47.58       31.55      8.16 o 
  14   4   2       11.11        5.74      4.40 o 
  15   4   2       13.39       15.93      6.31 o 
  16   4   2        0.36        4.54      4.69 o 
  17   4   2        8.66        5.00      5.42 o 
  18   4   2        2.92       -2.75      8.20 o 
   1   5   2        0.53        8.65      3.38 o 
   2   5   2     2539.03     2571.83     33.66 o 
   3   5   2     1007.62      956.11     17.25 o 
   4   5   2      704.16      652.88     11.19 o 
   5   5   2      209.68      218.23      4.93 o 
   6   5   2      209.34      208.41      4.12 o 
   7   5   2      227.37      203.61      6.64 o 
   8   5   2      713.27      661.14     13.17 o 
   9   5   2      282.70      296.97      6.04 o 
  10   5   2        3.05        4.41      4.26 o 
  11   5   2       88.46       86.31      4.48 o 
  12   5   2      159.51      138.28      5.90 o 
  13   5   2        1.33       -2.42      5.12 o 
  14   5   2        0.51       -2.74      5.07 o 
  15   5   2       13.79       14.00      5.29 o 
  16   5   2        1.14       -4.68      5.55 o 
  17   5   2        5.32       17.75      7.64 o 
   0   6   2     4461.90     4446.37     74.74 o 
   1   6   2       75.05       91.01      8.93 o 
   2   6   2      155.49      142.23      7.50 o 
   3   6   2       98.85      132.14      5.13 o 
   4   6   2     1136.85     1153.70     17.14 o 
   5   6   2       39.78       19.75      3.77 o 
   6   6   2     1232.48     1213.86     21.25 o 
   7   6   2      124.20      140.46      5.31 o 
   8   6   2       20.16       34.02      4.52 o 
   9   6   2        1.16        2.82      4.77 o 
  10   6   2      392.95      370.14      7.74 o 
  11   6   2        1.54       -0.33      4.98 o 
  12   6   2        0.32       -1.62      4.43 o 
  13   6   2       13.84       17.93      6.36 o 
  14   6   2        4.63       16.05      7.02 o 
  15   6   2        7.93       14.67      6.62 o 
   1   7   2        2.60       14.07      4.86 o 
   2   7   2     2252.96     2472.57     33.08 o 
   3   7   2      231.09      237.16      6.47 o 
   4   7   2      412.09      350.40      8.86 o 
   5   7   2      217.46      226.25      6.19 o 
   6   7   2      246.60      289.56      7.24 o 
   7   7   2       17.73       11.75      4.27 o 
   8   7   2      435.82      440.62      8.79 o 
   9   7   2        6.05        6.44      4.64 o 
  10   7   2        2.31       -4.44      4.44 o 
  11   7   2        1.56       -4.77      4.77 o 
  12   7   2       46.62       58.58      7.46 o 
  13   7   2        5.72       -2.32      6.53 o 
   0   8   2     1352.08     1436.74     36.17 o 
   1   8   2        0.85       18.01      5.58 o 
   2   8   2        2.96       11.07      5.88 o 
   3   8   2        6.11       -0.65      5.10 o 
   4   8   2      342.74      355.32     10.14 o 
   5   8   2        5.04       -0.56      5.14 o 
   6   8   2      141.61      130.75      5.57 o 
   7   8   2       43.69       36.06      5.85 o 
   8   8   2        2.24        6.23      4.93 o 
   9   8   2       30.79       45.27      7.01 o 
  10   8   2       91.85      126.50     13.24 o 
  11   8   2        3.37        9.21      6.73 o 
   1   9   2       53.80       49.00      8.72 o 
   2   9   2      180.49      202.60     12.10 o 
   3   9   2       12.37       24.22     10.85 o 
   4   9   2        0.56       -5.61      8.56 o 
   5   9   2        5.34       -0.87      6.34 o 
   6   9   2       14.70       37.18      7.53 o 
   2   1   3     3447.47     3313.12     31.82 o 
   3   1   3     6438.44     6871.86     48.22 o 
   4   1   3     1506.27     1540.26     10.92 o 
   5   1   3       57.53       49.28      1.02 o 
   6   1   3        0.84       10.01      1.42 o 
   7   1   3     1049.79     1043.88      8.10 o 
   8   1   3      318.74      332.45      3.65 o 
   9   1   3      273.52      268.47      3.84 o 
  10   1   3        0.19       -0.20      1.82 o 
  11   1   3        5.33        2.69      2.74 o 
  12   1   3        1.43       -2.77      3.59 o 
  13   1   3      170.04      165.16      5.20 o 
  14   1   3       12.53       10.69      3.03 o 
  15   1   3        0.31        1.92      3.91 o 
  16   1   3       15.76       18.10      4.53 o 
  17   1   3        1.39       -1.22      7.33 o 
  18   1   3        0.50        4.62      4.47 o 
  19   1   3        1.07       -0.79      4.68 o 
   0   2   3     3333.06     3376.05     34.28 o 
   2   2   3     7192.95     7620.79     58.12 o 
   3   2   3    11131.77    11341.63     99.66 o 
   4   2   3       43.54       59.64      1.64 o 
   5   2   3    20489.70    20669.55    170.28 o 
   6   2   3      338.57      351.56      3.81 o 
   7   2   3       35.62       19.03      1.34 o 
   8   2   3       24.79       16.74      2.03 o 
   9   2   3     1149.45     1005.47     15.91 o 
  10   2   3      317.07      334.47      7.19 o 
  11   2   3      920.12      956.20     11.69 o 
  12   2   3        6.92        9.72      2.83 o 
  13   2   3        6.68        0.32      3.31 o 
  14   2   3      412.11      428.61      8.35 o 
  15   2   3      107.50      104.07      4.77 o 
  16   2   3       51.99       49.98      5.41 o 
  17   2   3       12.03       14.92      5.50 o 
  18   2   3       13.94       11.94      4.83 o 
  19   2   3       13.11        5.61      5.01 o 
   1   3   3     4883.18     4867.97     39.20 o 
   2   3   3        9.03       13.25      1.54 o 
   3   3   3    19646.29    20015.85    165.77 o 
   4   3   3     2129.21     2011.50     15.26 o 
   5   3   3      214.09      197.12      2.39 o 
   6   3   3       76.73       93.22      2.18 o 
   7   3   3    11132.39    11521.25    121.43 o 
   8   3   3      299.69      295.35      4.21 o 
   9   3   3      665.91      610.18     10.47 o 
  10   3   3        0.88       -0.81      2.52 o 
  11   3   3      511.77      475.88     13.33 o 
  12   3   3       10.88       11.96      4.29 o 
  13   3   3      265.76      290.64      6.42 o 
  14   3   3        1.17       -1.84      4.37 o 
  15   3   3        0.04        6.51      4.41 o 
  16   3   3        0.79        6.24      7.11 o 
  17   3   3       13.47        9.31      6.55 o 
  18   3   3        1.27       -4.42      5.74 o 
  19   3   3        1.82        2.33      9.36 o 
   0   4   3     2823.43     2938.88     66.97 o 
   1   4   3    10336.55     9995.44     72.11 o 
   2   4   3       36.75       40.77      2.61 o 
   3   4   3     1925.16     2117.56     17.24 o 
   4   4   3      122.90       79.96      3.44 o 
   5   4   3    10834.72    10598.47     83.69 o 
   6   4   3      159.88      125.57      3.57 o 
   7   4   3        4.48        5.71      2.74 o 
   8   4   3       69.66       73.62      2.44 o 
   9   4   3     1617.90     1644.29     21.63 o 
  10   4   3      131.36      125.15      4.30 o 
  11   4   3      215.08      235.44      7.12 o 
  12   4   3       23.02       18.83      4.40 o 
  13   4   3        1.61       -2.80      4.96 o 
  14   4   3       96.68       99.89      5.51 o 
  15   4   3      134.40      130.14      5.97 o 
  16   4   3        0.08       -1.47      5.14 o 
  17   4   3       15.51       22.61      8.80 o 
  18   4   3        0.17        4.77      6.34 o 
   1   5   3      413.11      284.54      6.28 o 
   2   5   3      561.08      495.46      9.45 o 
   3   5   3     3019.39     2733.34     42.18 o 
   4   5   3        5.90        6.15      2.90 o 
   5   5   3       11.76       18.55      2.47 o 
   6   5   3       53.12       58.35      3.65 o 
   7   5   3     1011.34     1120.20     14.88 o 
   8   5   3      126.33      112.89      4.11 o 
   9   5   3      456.96      479.94      7.78 o 
  10   5   3        2.15        1.61      3.64 o 
  11   5   3      316.42      348.72      8.96 o 
  12   5   3        3.76        0.14      4.77 o 
  13   5   3      176.68      230.85      6.65 o 
  14   5   3        0.50        4.77      4.18 o 
  15   5   3       13.99        3.53      5.53 o 
  16   5   3        0.01        6.92      5.18 o 
  17   5   3       24.28       35.99      6.81 o 
   0   6   3        7.90        3.71      5.61 o 
   1   6   3      264.20      211.88      7.49 o 
   2   6   3       89.54       88.14      4.52 o 
   3   6   3       81.63       93.20      4.72 o 
   4   6   3       24.15       -1.15      4.07 o 
   5   6   3      165.04      137.14      4.89 o 
   6   6   3      302.02      286.53      5.58 o 
   7   6   3       38.73       39.80      3.70 o 
   8   6   3       18.76       28.23      4.34 o 
   9   6   3       99.07      120.35      4.49 o 
  10   6   3       12.11       10.24      4.19 o 
  11   6   3       69.75       93.39      5.09 o 
  12   6   3        0.08       -4.63      4.63 o 
  13   6   3       19.81       28.40      6.14 o 
  14   6   3       26.53       32.90      5.53 o 
  15   6   3       20.13       22.76      5.71 o 
   1   7   3      162.69      202.02      6.32 o 
   2   7   3      100.12      108.52      5.58 o 
   3   7   3       20.56       30.55      4.93 o 
   4   7   3       16.53        6.00      4.62 o 
   5   7   3       22.12       25.26      7.67 o 
   6   7   3        3.82       -3.53      4.05 o 
   7   7   3       12.99        4.95      4.83 o 
   8   7   3        2.48        0.46      4.44 o 
   9   7   3        8.64       19.21      5.15 o 
  10   7   3        0.14       -4.58      4.58 o 
  11   7   3        0.03       -4.61      5.97 o 
  12   7   3       14.67       20.04      7.76 o 
  13   7   3        0.76       -0.71      6.65 o 
   0   8   3       35.15       18.76      7.43 o 
   1   8   3      163.08      160.01      6.87 o 
   2   8   3        7.44       12.34      5.20 o 
   3   8   3      105.47      102.04      8.31 o 
   4   8   3       24.39        6.08      4.93 o 
   5   8   3       35.26       35.23      5.09 o 
   6   8   3        5.42       11.99      4.42 o 
   7   8   3        2.77        7.38      4.38 o 
   8   8   3        6.28        2.16      6.84 o 
   9   8   3       27.63       32.92      6.92 o 
  10   8   3        2.42       10.22      7.96 o 
   1   9   3       91.61      113.55      9.69 o 
   2   9   3        0.21       -0.84      9.95 o 
   3   9   3       87.83       95.00     15.37 o 
   4   9   3        1.04        5.05      8.65 o 
   5   9   3        2.50       19.36      7.33 o 
   6   9   3        2.03        7.30      7.80 o 
   0   0   4     3818.12     3586.50     65.47 o 
   1   0   4      674.19      638.72      8.64 o 
   3   0   4        1.14        3.11      1.07 o 
   4   0   4     8257.46     8764.50     94.55 o 
   5   0   4     3974.94     3933.63     41.83 o 
   6   0   4    12660.35    12707.54    140.28 o 
   7   0   4      215.28      221.12      5.03 o 
   8   0   4       92.10      121.12      3.12 o 
   9   0   4      366.84      417.96     12.78 o 
  10   0   4     4295.27     4609.63     84.29 o 
  11   0   4        3.29       -0.97      3.31 o 
  12   0   4       25.24       13.94      3.32 o 
  13   0   4      187.72      185.94      6.26 o 
  14   0   4      195.53      174.99      5.03 o 
  15   0   4      273.15      244.91      7.05 o 
  16   0   4        2.20        2.76      5.52 o 
  17   0   4        0.19       -3.32      8.45 o 
  18   0   4       15.86       -1.57      6.13 o 
  19   0   4        8.07        0.59      9.02 o 
   1   1   4     2082.58     2649.72     28.42 o 
   3   1   4     9735.58     9935.24     77.23 o 
   4   1   4     7581.71     7067.18     47.12 o 
   5   1   4      348.43      349.01      3.45 o 
   6   1   4     5147.71     4664.86     33.83 o 
   7   1   4     2590.99     2668.51     19.69 o 
   8   1   4     7807.87     8300.59     60.66 o 
   9   1   4      676.21      650.32     12.17 o 
  10   1   4      127.44      133.38      3.77 o 
  11   1   4      167.92      146.40      4.44 o 
  12   1   4      546.61      544.92     13.15 o 
  13   1   4      472.41      496.23      7.41 o 
  14   1   4      156.23      179.65      5.78 o 
  15   1   4       64.30       56.32      4.95 o 
  16   1   4      113.44       91.40      4.61 o 
  17   1   4        5.37        0.49      3.79 o 
  18   1   4       29.34       44.28      4.58 o 
  19   1   4        0.05        2.72      5.30 o 
   0   2   4    17424.05    15530.57    217.67 o 
   1   2   4       80.65       52.20      1.21 o 
   2   2   4     2522.99     2622.09     19.96 o 
   3   2   4     1017.01      986.95      7.67 o 
   4   2   4     4525.66     4635.46     34.60 o 
   5   2   4      138.58       98.71      1.50 o 
   6   2   4     2368.46     2084.35     15.90 o 
   7   2   4      774.17      718.96      7.54 o 
   8   2   4       20.48       46.83      2.55 o 
   9   2   4       40.67       38.87      3.10 o 
  10   2   4     1559.95     1702.71     18.84 o 
  11   2   4       70.07       58.67      3.25 o 
  12   2   4        1.57       -1.46      2.74 o 
  13   2   4       11.38       11.13      4.28 o 
  14   2   4      397.53      461.10     11.25 o 
  15   2   4       25.55       20.37      5.49 o 
  16   2   4       34.08       26.44      5.32 o 
  17   2   4       13.26       16.69      4.55 o 
  18   2   4        0.70       -3.09      5.02 o 
  19   2   4       10.81       -4.66      7.28 o 
   1   3   4      251.13      224.27      2.47 o 
   2   3   4      679.97      589.78      4.81 o 
   3   3   4     6820.99     7071.30     53.95 o 
   4   3   4        4.38        4.44      1.79 o 
   5   3   4      747.17      856.77      8.33 o 
   6   3   4      165.58      198.40      3.72 o 
   7   3   4       81.45       67.82      3.82 o 
   8   3   4       44.07       67.31      1.98 o 
   9   3   4       53.36       56.86      3.51 o 
  10   3   4       57.56       52.81      2.64 o 
  11   3   4      279.36      236.84      7.04 o 
  12   3   4       10.50       25.69      4.97 o 
  13   3   4       14.04       14.92      5.38 o 
  14   3   4        4.41       17.85      4.73 o 
  15   3   4       18.09       12.57      4.45 o 
  16   3   4        0.16        7.02      5.06 o 
  17   3   4        0.13       -5.19      5.55 o 
  18   3   4        9.82       15.48      7.52 o 
   0   4   4     1616.05     1960.68     21.58 o 
   1   4   4       53.19       33.69      2.98 o 
   2   4   4        8.25       26.60      3.31 o 
   3   4   4        0.33       -1.08      1.56 o 
   4   4   4     1024.21     1066.91     11.60 o 
   5   4   4       58.54       62.12      2.89 o 
   6   4   4       69.48       67.12      2.28 o 
   7   4   4        2.88        5.35      1.85 o 
   8   4   4       92.63       94.96      2.82 o 
   9   4   4        7.22        2.85      2.67 o 
  10   4   4      635.84      597.92     10.66 o 
  11   4   4       67.82       62.09      3.88 o 
  12   4   4        9.94       10.65      5.29 o 
  13   4   4      100.45      108.81      6.57 o 
  14   4   4       17.71       11.16      3.71 o 
  15   4   4        1.79       -0.71      4.50 o 
  16   4   4        3.42        2.82      5.54 o 
  17   4   4        4.08       -3.00      5.83 o 
  18   4   4        1.56       -3.58      6.92 o 
   1   5   4      253.86      264.57      6.33 o 
   2   5   4     4044.45     4281.10     50.17 o 
   3   5   4        2.61       -2.32      2.32 o 
   4   5   4      229.43      201.43      4.62 o 
   5   5   4      232.54      240.92      4.89 o 
   6   5   4      713.77      800.70     13.61 o 
   7   5   4      192.82      180.33      6.21 o 
   8   5   4      436.80      377.44     10.94 o 
   9   5   4      138.84      136.93      4.59 o 
  10   5   4       19.62       17.00      3.60 o 
  11   5   4      153.22      120.96      4.71 o 
  12   5   4      346.51      324.58     12.94 o 
  13   5   4        3.74        3.18      4.07 o 
  14   5   4        9.87       11.44      5.01 o 
  15   5   4        3.35       11.15      5.70 o 
  16   5   4       19.93       18.69      6.56 o 
   0   6   4     6000.77     6549.33    106.83 o 
   1   6   4      247.61      272.77     11.85 o 
   2   6   4       45.80       47.63      6.66 o 
   3   6   4       55.06       42.25      3.78 o 
   4   6   4     2074.05     2173.35     31.14 o 
   5   6   4       21.32       45.42      3.96 o 
   6   6   4      855.08      812.55     15.44 o 
   7   6   4       89.57       90.11      4.05 o 
   8   6   4      322.40      384.04      7.11 o 
   9   6   4        9.71        7.16      3.52 o 
  10   6   4      336.32      335.61      7.28 o 
  11   6   4       79.85       76.71      4.77 o 
  12   6   4       15.64       12.33      5.52 o 
  13   6   4        0.02       -5.14      5.14 o 
  14   6   4       69.56       53.70      5.87 o 
  15   6   4        2.18       -7.16      7.16 o 
   1   7   4      349.19      420.72     12.34 o 
   2   7   4      545.75      505.63     11.53 o 
   3   7   4      121.59      125.55      5.82 o 
   4   7   4     1000.77      928.30     14.90 o 
   5   7   4       35.38       36.34      4.68 o 
   6   7   4      600.30      662.65     15.16 o 
   7   7   4       55.19       49.69      4.67 o 
   8   7   4      367.46      326.79     10.40 o 
   9   7   4       61.53       62.64      4.84 o 
  10   7   4       17.20       12.79      5.91 o 
  11   7   4        4.28        2.35      5.99 o 
  12   7   4      107.29      109.29      6.51 o 
  13   7   4        1.52        5.22      6.14 o 
   0   8   4      360.51      344.40     12.91 o 
   1   8   4      139.68      142.20      6.42 o 
   2   8   4       26.35       18.67      5.10 o 
   3   8   4       15.31       16.56      6.40 o 
   4   8   4       99.95      111.00      7.22 o 
   5   8   4       83.44       90.31      5.70 o 
   6   8   4      233.82      219.24      6.85 o 
   7   8   4       10.72        6.37      6.58 o 
   8   8   4       92.17      112.70     11.53 o 
   9   8   4        5.84        8.26      6.18 o 
  10   8   4        7.35       21.37      7.69 o 
   1   9   4       95.40       92.55     13.62 o 
   2   9   4       83.98      109.57      8.89 o 
   3   9   4        0.93       -7.33      9.37 o 
   4   9   4       30.68       31.81     10.48 o 
   5   9   4        1.46       -8.07      8.07 o 
   6   9   4       33.41       48.29      7.83 o 
   1   1   5     8627.11     8842.66     65.02 o 
   3   1   5      138.65      181.30      2.26 o 
   4   1   5     5566.72     5446.21     37.43 o 
   5   1   5      959.96     1127.83      7.97 o 
   6   1   5      108.65       71.01      1.63 o 
   7   1   5      242.02      241.95      2.83 o 
   8   1   5       72.93       65.32      1.97 o 
   9   1   5      141.75      121.99      2.20 o 
  10   1   5      509.62      591.86      8.00 o 
  11   1   5       96.99       71.46      2.93 o 
  12   1   5      234.52      219.90      5.07 o 
  13   1   5      219.21      211.64      7.36 o 
  14   1   5       19.08       24.50      2.91 o 
  15   1   5       43.30       33.62      4.00 o 
  16   1   5        3.50       -1.36      3.65 o 
  17   1   5        0.21        5.93      5.91 o 
  18   1   5        0.95        4.13      4.50 o 
  19   1   5        3.10        9.33      5.58 o 
   0   2   5     4177.23     3832.58     55.37 o 
   1   2   5     3230.45     2953.13     28.47 o 
   2   2   5     1443.24     1574.63     12.62 o 
   3   2   5       69.17       93.91      1.68 o 
   4   2   5      107.90       79.91      1.80 o 
   5   2   5     7219.02     6728.51     47.26 o 
   6   2   5      330.36      287.38      2.78 o 
   7   2   5      843.77      856.26      7.36 o 
   8   2   5       12.30       11.15      1.43 o 
   9   2   5     3070.42     2943.89     30.03 o 
  10   2   5      266.14      232.32      3.80 o 
  11   2   5     1164.59     1174.01     13.39 o 
  12   2   5      194.27      202.29      4.96 o 
  13   2   5      621.03      579.07     11.16 o 
  14   2   5       33.81       22.33      3.94 o 
  15   2   5      155.22      140.72      5.39 o 
  16   2   5        1.21       -4.81      4.81 o 
  17   2   5        0.25       -2.60      4.90 o 
  18   2   5        6.71        0.81      8.26 o 
  19   2   5       20.62       14.49      7.88 o 
   1   3   5     5623.25     5518.92     40.17 o 
   2   3   5     3611.91     3917.12     32.33 o 
   3   3   5     8730.20     8452.06     60.80 o 
   4   3   5     2268.32     2091.24     16.25 o 
   5   3   5       10.70       12.55      1.38 o 
   6   3   5     2032.79     2256.61     20.93 o 
   7   3   5     6519.67     6750.25     60.50 o 
   8   3   5     1087.53     1021.08     12.11 o 
   9   3   5      274.23      255.89      4.37 o 
  10   3   5        5.68        4.56      3.20 o 
  11   3   5      768.59      781.45     17.18 o 
  12   3   5      104.68      108.52      4.13 o 
  13   3   5      238.27      254.60      6.87 o 
  14   3   5       69.01       50.03      4.43 o 
  15   3   5       20.86       20.33      4.82 o 
  16   3   5        2.76        7.90      6.03 o 
  17   3   5       34.27       35.39      5.31 o 
  18   3   5       14.40       14.81      6.83 o 
   0   4   5      914.95      914.36     17.07 o 
   1   4   5     7944.02     7928.61     57.74 o 
   2   4   5      185.00      184.96      2.99 o 
   3   4   5     1209.55     1309.92     16.01 o 
   4   4   5     1045.21     1067.90     11.96 o 
   5   4   5     4353.72     4300.96     35.06 o 
   6   4   5      590.43      593.00      9.59 o 
   7   4   5      298.46      253.85      3.92 o 
   8   4   5        0.67        4.09      2.43 o 
   9   4   5      744.02      838.31     12.70 o 
  10   4   5      219.43      228.89      4.80 o 
  11   4   5      255.98      232.21      5.29 o 
  12   4   5       99.08      117.87      4.73 o 
  13   4   5        4.44       11.04      4.43 o 
  14   4   5        0.29        1.97      5.59 o 
  15   4   5       24.13       17.26      6.30 o 
  16   4   5       20.82       20.98      5.45 o 
  17   4   5        6.49        7.57      6.25 o 
   1   5   5      758.60      668.50     14.73 o 
   2   5   5      483.65      420.96      7.57 o 
   3   5   5     3691.56     3550.02     37.94 o 
   4   5   5      331.70      336.83      8.35 o 
   5   5   5       25.10       11.46      2.19 o 
   6   5   5      115.03      148.53      3.98 o 
   7   5   5     1066.23     1068.18     21.00 o 
   8   5   5      477.17      488.49      8.18 o 
   9   5   5      395.95      399.94      6.85 o 
  10   5   5       17.02       16.42      3.57 o 
  11   5   5      217.78      239.43      6.89 o 
  12   5   5       22.79       27.54      3.86 o 
  13   5   5        9.34       14.90      5.15 o 
  14   5   5       44.11       54.59      5.88 o 
  15   5   5        1.39       -3.63      5.34 o 
  16   5   5        0.04        7.67      7.03 o 
   0   6   5       41.52       46.04      7.12 o 
   1   6   5     1187.64     1137.27     15.94 o 
   2   6   5       33.75       22.41      3.70 o 
   3   6   5      636.66      601.00     10.13 o 
   4   6   5      134.57      140.13      7.14 o 
   5   6   5      276.34      276.75      5.29 o 
   6   6   5       37.12       39.48      4.44 o 
   7   6   5        0.17       -2.54      3.00 o 
   8   6   5       10.21        5.81      3.89 o 
   9   6   5       26.96       34.42      4.13 o 
  10   6   5       96.36      114.84      5.34 o 
  11   6   5        1.90       -2.49      3.91 o 
  12   6   5        7.01       13.10      9.01 o 
  13   6   5        6.79       11.33      5.90 o 
  14   6   5        0.15        5.28      5.34 o 
  15   6   5        0.64       12.12      6.68 o 
   1   7   5       13.89        2.01      6.03 o 
   2   7   5       96.55      112.36      8.41 o 
   3   7   5       49.93       38.80      5.10 o 
   4   7   5       50.47       50.47      5.26 o 
   5   7   5        8.76       11.91      4.59 o 
   6   7   5        1.24       -4.30      4.30 o 
   7   7   5       61.60       42.08      5.28 o 
   8   7   5      100.82       99.47      4.57 o 
   9   7   5        1.89       -5.05      5.05 o 
  10   7   5        1.33        3.51      5.89 o 
  11   7   5        2.98        1.46      5.70 o 
  12   7   5       14.05       10.31      6.81 o 
  13   7   5        9.31        3.35      6.29 o 
   0   8   5        7.04        8.45      7.21 o 
   1   8   5      102.05       95.67      8.56 o 
   2   8   5        4.07        6.83      5.36 o 
   3   8   5        7.16       11.32      6.23 o 
   4   8   5        2.29        1.93      5.36 o 
   5   8   5      102.57      102.42      5.60 o 
   6   8   5        5.04        6.63      5.04 o 
   7   8   5        2.42       -5.15      6.13 o 
   8   8   5       21.53       12.42      7.01 o 
   9   8   5        5.34       19.48      9.57 o 
  10   8   5        5.68       13.92      6.33 o 
   1   9   5       20.72       39.67      9.02 o 
   2   9   5       32.75       36.51      8.40 o 
   3   9   5      197.95      183.61     11.85 o 
   4   9   5        2.17       -1.92      8.01 o 
   5   9   5        2.22       13.60      8.68 o 
   6   9   5        0.86        8.14      8.61 o 
   0   0   6     6008.12     5420.72     85.09 o 
   1   0   6     4483.21     4907.97     48.77 o 
   2   0   6      106.25      117.88      2.04 o 
   3   0   6       51.25       58.16      1.76 o 
   4   0   6     6311.47     6157.80     68.89 o 
   5   0   6     1828.74     1943.81     19.11 o 
   6   0   6     3746.35     3739.29     37.82 o 
   7   0   6     4020.14     4512.02     45.10 o 
   8   0   6     2748.90     2830.97     29.20 o 
   9   0   6      266.20      306.66      6.17 o 
  10   0   6      863.88      749.72     11.11 o 
  11   0   6      100.93       93.87      4.61 o 
  12   0   6       47.07       93.95      5.43 o 
  13   0   6      399.80      432.51     11.42 o 
  14   0   6       17.63       21.46      3.27 o 
  15   0   6        5.11       -2.02      4.86 o 
  16   0   6      225.44      274.91      8.76 o 
  17   0   6       76.07       79.67      5.89 o 
  18   0   6        0.17       -1.20      9.14 o 
  19   0   6        0.01       -9.14      9.35 o 
   1   1   6     3450.55     3313.88     25.02 o 
   2   1   6    23358.25    22331.78   1586.31 o 
   3   1   6     4778.17     4247.42     30.87 o 
   4   1   6     6158.26     5732.65     41.40 o 
   5   1   6      241.20      260.75      2.95 o 
   6   1   6    10454.38    10708.65     76.33 o 
   7   1   6       40.62        9.97      1.77 o 
   8   1   6     5255.63     5078.19     40.47 o 
   9   1   6      809.60      819.48     13.10 o 
  10   1   6       39.20       35.98      2.29 o 
  11   1   6        4.91        2.39      2.38 o 
  12   1   6     1582.54     1707.16     30.48 o 
  13   1   6        4.18        5.47      2.53 o 
  14   1   6       29.45       40.24      3.25 o 
  15   1   6       61.04       79.04      3.63 o 
  16   1   6        2.64       10.80      3.87 o 
  17   1   6        2.02        2.84      4.36 o 
  18   1   6       25.07       18.97      5.58 o 
  19   1   6        2.81        8.61      6.39 o 
   0   2   6    19039.71    19095.57    359.43 o 
   1   2   6     2660.03     2520.17     22.76 o 
   2   2   6     2380.62     2701.28     20.57 o 
   3   2   6     1285.83     1402.23     11.03 o 
   4   2   6     3668.48     3649.88     28.26 o 
   5   2   6      556.98      443.78      3.90 o 
   6   2   6      820.66      846.36      8.25 o 
   7   2   6     1925.52     1854.89     15.55 o 
   8   2   6      954.65      977.65     12.96 o 
   9   2   6      795.37      741.42     12.11 o 
  10   2   6      713.61      784.50     10.14 o 
  11   2   6      582.36      660.58     12.31 o 
  12   2   6        0.27       -0.20      2.16 o 
  13   2   6      116.24      111.84      3.35 o 
  14   2   6        5.49       10.14      3.79 o 
  15   2   6        0.31       -0.16      3.91 o 
  16   2   6       51.02       57.18      5.00 o 
  17   2   6       10.11       11.19      6.43 o 
  18   2   6        2.55       -3.73      5.90 o 
  19   2   6        0.52       19.74      7.04 o 
   1   3   6     1721.77     2098.79     15.69 o 
   2   3   6     1124.73     1288.15     10.25 o 
   3   3   6     1699.36     2012.00     15.08 o 
   4   3   6      199.71      222.53      3.40 o 
   5   3   6       59.30       62.68      1.64 o 
   6   3   6       68.83       82.80      2.08 o 
   7   3   6       88.86       66.32      2.49 o 
   8   3   6      224.00      251.23      4.23 o 
   9   3   6       25.43       25.75      2.57 o 
  10   3   6       33.15       38.14      2.96 o 
  11   3   6        4.17        9.41      3.12 o 
  12   3   6      208.39      231.44      5.59 o 
  13   3   6      100.13       91.01      4.25 o 
  14   3   6        0.29       -0.18      4.45 o 
  15   3   6       21.38       13.81      4.73 o 
  16   3   6        4.37       -1.40      4.40 o 
  17   3   6        0.35        8.92      8.81 o 
  18   3   6        1.51       10.49      6.67 o 
   0   4   6       13.21       17.47      4.50 o 
   1   4   6       10.22       21.41      1.89 o 
   2   4   6     1080.18     1214.39     14.58 o 
   3   4   6       22.95       16.45      1.91 o 
   4   4   6      751.64      801.90      8.42 o 
   5   4   6        6.56        6.84      1.92 o 
   6   4   6      116.01      116.63      4.75 o 
   7   4   6       20.05       31.60      2.44 o 
   8   4   6        6.32        8.29      2.88 o 
   9   4   6      184.82      200.99      4.52 o 
  10   4   6       12.94       22.86      3.01 o 
  11   4   6        0.83       -3.47      3.47 o 
  12   4   6       36.98       32.33      4.35 o 
  13   4   6       70.96       69.30      4.68 o 
  14   4   6        2.43        3.71      4.00 o 
  15   4   6        0.29       -5.57      5.57 o 
  16   4   6        5.89       10.61      4.93 o 
  17   4   6        7.02       -6.37      6.37 o 
   1   5   6       16.26       15.27      2.20 o 
   2   5   6     1266.85     1280.59     12.89 o 
   3   5   6      175.48      204.09      4.64 o 
   4   5   6     1134.00     1123.72     11.96 o 
   5   5   6        0.58        2.48      2.79 o 
   6   5   6      490.04      582.89     11.60 o 
   7   5   6       18.84       15.82      2.74 o 
   8   5   6      575.84      515.60     13.40 o 
   9   5   6      105.26      114.82      5.89 o 
  10   5   6      144.23      153.88      4.78 o 
  11   5   6       38.88       48.20      3.95 o 
  12   5   6        7.61        3.16      3.78 o 
  13   5   6       13.42       -0.49      4.92 o 
  14   5   6       18.08       11.41      5.11 o 
  15   5   6        3.54       -3.61      5.96 o 
  16   5   6        2.78       11.73      7.44 o 
   0   6   6     2780.09     2988.89     51.58 o 
   1   6   6      351.55      396.45     11.19 o 
   2   6   6      384.17      314.50      9.08 o 
   3   6   6       99.70      122.61      5.98 o 
   4   6   6     2157.17     2272.74     30.55 o 
   5   6   6      375.57      383.25      8.62 o 
   6   6   6      420.43      349.75      6.05 o 
   7   6   6       86.46       86.15      4.06 o 
   8   6   6      110.86      127.55      5.86 o 
   9   6   6        1.98        6.43      3.92 o 
  10   6   6      143.12      162.40      5.35 o 
  11   6   6       14.55       14.02      5.43 o 
  12   6   6       10.92       -1.14      5.38 o 
  13   6   6        9.78       13.03      6.18 o 
  14   6   6       27.11       30.61      6.95 o 
  15   6   6       16.00       10.34      6.43 o 
   1   7   6       52.20       48.78      5.36 o 
   2   7   6      940.42      908.09     14.58 o 
   3   7   6       33.96       39.05      5.50 o 
   4   7   6      164.74      123.17      5.19 o 
   5   7   6      202.73      179.64      5.77 o 
   6   7   6       87.99      108.90      4.52 o 
   7   7   6      282.27      318.72      9.26 o 
   8   7   6      371.94      360.65      9.36 o 
   9   7   6        0.93        0.19      5.31 o 
  10   7   6        0.10        0.54      4.60 o 
  11   7   6        0.36        2.01      5.58 o 
  12   7   6       86.04       88.94      6.65 o 
  13   7   6       19.98       26.71      6.22 o 
   0   8   6      172.58      194.74      9.71 o 
   1   8   6       14.50       22.06      5.53 o 
   2   8   6       56.52       46.20      5.61 o 
   3   8   6       22.47       14.32      6.14 o 
   4   8   6      198.18      209.86      7.37 o 
   5   8   6      180.88      177.65      7.38 o 
   6   8   6       59.16       63.53      5.29 o 
   7   8   6        1.96        5.65      5.83 o 
   8   8   6        2.51       18.80      9.80 o 
   9   8   6        7.87       17.01      6.41 o 
  10   8   6       45.49       49.49      6.88 o 
   1   9   6       22.04       28.54      8.47 o 
   2   9   6       64.68       92.57     10.57 o 
   3   9   6       45.59       73.79      9.11 o 
   4   9   6        4.79       13.15      7.69 o 
   5   9   6        0.05       16.16      8.56 o 
   1   1   7     3097.78     2941.71     21.05 o 
   2   1   7       33.41       24.30      0.85 o 
   3   1   7    14226.83    14775.32    152.96 o 
   4   1   7      459.95      578.93      6.19 o 
   5   1   7       64.79       92.27      1.35 o 
   6   1   7        0.58        3.96      1.12 o 
   7   1   7     2643.49     2650.60     19.34 o 
   8   1   7       20.00       21.64      1.24 o 
   9   1   7      267.92      222.75      4.39 o 
  10   1   7      121.24      139.73      3.95 o 
  11   1   7      174.93      168.12      4.39 o 
  12   1   7        7.51        0.59      2.16 o 
  13   1   7       19.42       11.57      2.31 o 
  14   1   7        4.28        2.30      3.73 o 
  15   1   7        4.75        3.75      4.10 o 
  16   1   7        9.39        7.43      3.86 o 
  17   1   7        7.22       10.43      5.37 o 
  18   1   7        7.37        8.64      5.02 o 
  19   1   7        0.27       -7.92      7.92 o 
   0   2   7      798.51      712.34     22.84 o 
   1   2   7     6282.02     6412.45     53.12 o 
   2   2   7      196.44      153.90      2.93 o 
   3   2   7      293.05      345.54      9.10 o 
   4   2   7      332.45      483.52      4.15 o 
   5   2   7    13354.82    13538.84    101.59 o 
   6   2   7     3467.49     3539.23     26.13 o 
   7   2   7      999.68     1054.78      9.67 o 
   8   2   7        0.10        0.71      1.39 o 
   9   2   7     2255.15     2217.59     23.95 o 
  10   2   7      422.07      375.35      5.44 o 
  11   2   7      126.44      124.79      3.87 o 
  12   2   7       59.21       70.20      3.99 o 
  13   2   7        2.50        1.29      2.51 o 
  14   2   7      145.45      126.80      6.60 o 
  15   2   7       39.72       41.94      4.36 o 
  16   2   7        1.05        4.46      4.44 o 
  17   2   7        0.81        3.48      7.05 o 
  18   2   7        5.52       15.42      7.68 o 
  19   2   7        0.44        2.48      7.08 o 
   1   3   7    12844.71    13251.68     95.63 o 
   2   3   7      333.67      306.71      5.11 o 
   3   3   7    18621.28    18734.07    199.14 o 
   4   3   7     6183.42     6122.08     43.37 o 
   5   3   7     1784.79     1934.07     18.98 o 
   6   3   7       35.14       27.63      2.41 o 
   7   3   7     4616.59     4580.93     44.27 o 
   8   3   7     1947.81     2001.96     20.92 o 
   9   3   7      371.89      367.53      5.61 o 
  10   3   7        1.88        1.67      2.40 o 
  11   3   7      339.83      337.13      9.86 o 
  12   3   7      189.82      173.34      4.61 o 
  13   3   7      305.05      329.85      9.78 o 
  14   3   7        2.73       -3.87      3.87 o 
  15   3   7        0.93       -4.70      4.70 o 
  16   3   7        0.00       -4.88      5.56 o 
  17   3   7       41.71       42.06      7.05 o 
  18   3   7       11.04        9.19     14.30 o 
   0   4   7     2106.62     2022.07     30.82 o 
   1   4   7     3433.89     3319.06     25.16 o 
   2   4   7      595.84      580.51      5.80 o 
   3   4   7     1333.53     1342.02     11.87 o 
   4   4   7      474.46      455.71      6.97 o 
   5   4   7     2295.29     2337.50     37.09 o 
   6   4   7      585.98      643.01      8.70 o 
   7   4   7      168.19      144.14      3.28 o 
   8   4   7       10.84       12.98      3.47 o 
   9   4   7      719.71      789.00     14.58 o 
  10   4   7       12.19       21.03      2.78 o 
  11   4   7      611.72      658.65     22.06 o 
  12   4   7       19.20       23.53      6.24 o 
  13   4   7      148.93      153.20      5.71 o 
  14   4   7       21.39       21.94      4.72 o 
  15   4   7       70.98       85.25      6.09 o 
  16   4   7       23.28       40.52      7.20 o 
  17   4   7        4.65       16.73      8.01 o 
   1   5   7      665.38      637.88     13.74 o 
   2   5   7     2372.80     2437.30     31.89 o 
   3   5   7     1292.96     1116.38     21.93 o 
   4   5   7      381.45      344.82      6.00 o 
   5   5   7       16.94       35.41      2.20 o 
   6   5   7        5.00       16.64      2.24 o 
   7   5   7     1463.42     1407.64     19.76 o 
   8   5   7      463.86      435.86      8.74 o 
   9   5   7        1.38        5.87      2.91 o 
  10   5   7       37.63       31.41      3.99 o 
  11   5   7      138.58      151.08      4.85 o 
  12   5   7       68.44       83.22      5.52 o 
  13   5   7       88.03       98.91      5.50 o 
  14   5   7       16.83       16.54      6.17 o 
  15   5   7        4.19        1.94      7.82 o 
  16   5   7        9.64       11.15      9.06 o 
   0   6   7     1916.43     1982.01     46.57 o 
   1   6   7        1.94       10.11      3.40 o 
   2   6   7       11.69        8.94      3.47 o 
   3   6   7       26.77       37.01      3.74 o 
   4   6   7      583.43      620.87     10.40 o 
   5   6   7      270.74      286.55      5.91 o 
   6   6   7        2.06       -0.47      2.83 o 
   7   6   7       18.62       23.13      4.69 o 
   8   6   7       10.27       -1.30      3.38 o 
   9   6   7       77.43       93.41      4.38 o 
  10   6   7       18.29       24.04      5.06 o 
  11   6   7        0.22       12.19      4.99 o 
  12   6   7        2.58       -5.38      5.38 o 
  13   6   7        1.39        3.10      5.26 o 
  14   6   7        0.27       -0.14      6.33 o 
   1   7   7       17.52       19.24      4.53 o 
   2   7   7      221.81      198.80      6.00 o 
   3   7   7       58.30       52.65      4.93 o 
   4   7   7        2.84        9.49      5.19 o 
   5   7   7        1.06        0.96      5.24 o 
   6   7   7        0.20       -4.09      4.09 o 
   7   7   7       26.32       12.47      6.12 o 
   8   7   7        1.40       -4.54      4.54 o 
   9   7   7       15.66       10.46      4.85 o 
  10   7   7        1.37        3.02      5.25 o 
  11   7   7       21.14       17.42      6.84 o 
  12   7   7        1.13       -6.52      6.52 o 
   0   8   7       35.90       26.64      9.00 o 
   1   8   7      114.86      119.32      6.92 o 
   2   8   7       10.54        3.78      5.56 o 
   3   8   7       37.60       45.00      5.78 o 
   4   8   7        2.57       -4.99      4.99 o 
   5   8   7       98.61       88.02      5.75 o 
   6   8   7        0.15        1.02      6.31 o 
   7   8   7        0.40        1.60      6.85 o 
   8   8   7        1.02        5.03      5.95 o 
   9   8   7       34.98       38.06      5.97 o 
  10   8   7        0.67       14.83     10.31 o 
   1   9   7       60.84       75.89     13.45 o 
   2   9   7        3.44       17.15      8.84 o 
   3   9   7       50.60       51.19      8.05 o 
   4   9   7        1.15       18.12      9.94 o 
   5   9   7        0.48       -5.23     12.12 o 
   1   0   8     6141.39     5827.33     63.36 o 
   2   0   8     1148.86     1047.60     11.66 o 
   3   0   8      390.04      294.91      4.37 o 
   4   0   8     8195.06     7654.44     85.01 o 
   5   0   8     4947.18     5316.83     59.44 o 
   6   0   8     6076.83     6376.52     71.08 o 
   7   0   8      245.58      164.03      3.48 o 
   8   0   8     1018.05     1039.10     11.51 o 
   9   0   8      179.62      160.88      3.70 o 
  10   0   8     1555.99     1521.25     21.80 o 
  11   0   8     1932.30     2022.03     25.26 o 
  12   0   8       39.24       47.43      2.82 o 
  13   0   8       30.13       10.28      3.35 o 
  14   0   8      899.81      827.90     25.78 o 
  15   0   8      231.63      254.71     12.58 o 
  16   0   8        0.72        8.40      4.74 o 
  17   0   8        2.09       13.23      8.98 o 
  18   0   8       13.10        5.53      7.58 o 
  19   0   8        0.42       13.98     12.64 o 
   1   1   8     4035.68     4359.13     31.69 o 
   2   1   8     9114.49     8880.97     66.50 o 
   3   1   8     5081.24     4482.36     35.36 o 
   4   1   8     4524.36     4583.07     32.21 o 
   5   1   8        7.10        3.04      0.80 o 
   6   1   8     1675.03     1691.29     12.81 o 
   7   1   8     2454.49     2389.48     18.32 o 
   8   1   8     1696.20     1702.15     13.42 o 
   9   1   8       33.49       31.76      1.59 o 
  10   1   8        6.37        0.94      1.58 o 
  11   1   8        0.61       -2.20      2.20 o 
  12   1   8     1161.73     1288.77     22.73 o 
  13   1   8       97.93      107.48      4.82 o 
  14   1   8       12.64        3.35      2.55 o 
  15   1   8       70.84       71.41      3.51 o 
  16   1   8      255.47      267.60      7.36 o 
  17   1   8       67.79       56.20      6.11 o 
  18   1   8        3.33       -5.56      5.56 o 
  19   1   8        0.86       12.75      8.15 o 
   0   2   8     9452.28     9403.81     93.08 o 
   1   2   8     4741.59     4769.71     37.37 o 
   2   2   8     2428.01     2569.31     19.75 o 
   3   2   8      344.88      445.98      4.68 o 
   4   2   8     5202.69     5181.88     38.85 o 
   5   2   8     9280.21    10011.38     75.63 o 
   6   2   8      631.30      673.49      7.40 o 
   7   2   8       49.46       26.82      2.03 o 
   8   2   8      141.86      137.96      2.73 o 
   9   2   8      315.86      331.39      5.07 o 
  10   2   8       31.41       39.50      2.09 o 
  11   2   8      321.58      347.38      7.69 o 
  12   2   8       31.98       41.26      3.69 o 
  13   2   8        0.38       -1.38      3.75 o 
  14   2   8       39.68       36.37      6.02 o 
  15   2   8       25.91       20.81      4.22 o 
  16   2   8       27.07       51.21      5.10 o 
  17   2   8        9.52       17.40      6.66 o 
  18   2   8        9.45       16.73     10.20 o 
   1   3   8        1.87        2.24      1.20 o 
   2   3   8      101.74      154.51      2.64 o 
   3   3   8       87.67       99.65      2.38 o 
   4   3   8     3150.19     3557.58     27.03 o 
   5   3   8     1448.71     1409.75     16.98 o 
   6   3   8      355.42      361.93      3.96 o 
   7   3   8       47.65       71.53      3.58 o 
   8   3   8       46.43       48.37      3.98 o 
   9   3   8      168.71      148.01      4.75 o 
  10   3   8      276.56      247.65      7.25 o 
  11   3   8        8.32        3.45      2.78 o 
  12   3   8      235.50      190.53      7.19 o 
  13   3   8        1.29        0.87      3.31 o 
  14   3   8        4.26        6.37      4.09 o 
  15   3   8        0.22       -5.20      5.20 o 
  16   3   8        2.24        6.19      6.45 o 
  17   3   8        0.04       -0.57      6.44 o 
  18   3   8        1.13        1.83      7.92 o 
   0   4   8     1276.70     1227.66     14.58 o 
   1   4   8      289.36      281.12      4.02 o 
   2   4   8      489.73      476.36      5.02 o 
   3   4   8       59.49       69.89      2.71 o 
   4   4   8        8.52        7.14      1.78 o 
   5   4   8      127.27      120.84      3.23 o 
   6   4   8      310.67      271.38      5.49 o 
   7   4   8      178.69      203.96      4.34 o 
   8   4   8      175.63      185.19      3.48 o 
   9   4   8      283.17      260.03      6.49 o 
  10   4   8      230.07      174.76      5.67 o 
  11   4   8        8.33        6.99      3.44 o 
  12   4   8        2.41       -5.45      5.58 o 
  13   4   8        8.25        4.55      4.91 o 
  14   4   8       60.99       60.29      5.62 o 
  15   4   8        8.31       10.53      6.33 o 
  16   4   8        0.05       -2.33      6.17 o 
  17   4   8        0.50       -7.10      7.60 o 
   1   5   8      169.23      149.14      6.49 o 
   2   5   8     1358.99     1361.62     25.83 o 
   3   5   8      474.46      529.45     10.19 o 
   4   5   8      502.67      403.26      7.85 o 
   5   5   8       95.91       86.92      2.75 o 
   6   5   8      473.65      489.25      9.72 o 
   7   5   8        0.89       -0.28      3.88 o 
   8   5   8      724.72      671.20     10.36 o 
   9   5   8       31.40       27.37      3.97 o 
  10   5   8       33.32       43.99      3.61 o 
  11   5   8       17.60       17.80      4.72 o 
  12   5   8      230.14      198.77      7.96 o 
  13   5   8       19.03        8.58      5.45 o 
  14   5   8        0.15       -4.48      5.55 o 
  15   5   8       11.98       18.14      8.31 o 
  16   5   8        2.08        4.51      6.82 o 
   0   6   8     1529.61     1468.45     30.88 o 
   1   6   8      882.59     1007.84     13.61 o 
   2   6   8       84.93       64.35      3.77 o 
   3   6   8      126.95      155.01      4.59 o 
   4   6   8      560.16      579.87      8.47 o 
   5   6   8      382.77      385.54      9.89 o 
   6   6   8      568.83      482.71      8.14 o 
   7   6   8      199.43      193.91      6.04 o 
   8   6   8       26.38       31.71      3.91 o 
   9   6   8      143.88      140.91      5.35 o 
  10   6   8      483.51      469.44     15.06 o 
  11   6   8       32.82       37.58      6.14 o 
  12   6   8        6.33       11.79      5.38 o 
  13   6   8        0.22        5.61      6.52 o 
  14   6   8       26.07       21.04      6.90 o 
   1   7   8      115.07      144.08      6.55 o 
   2   7   8     1512.35     1531.17     22.26 o 
   3   7   8      413.28      477.27     14.10 o 
   4   7   8       13.10        7.45      4.27 o 
   5   7   8       35.22       29.83      5.55 o 
   6   7   8      130.08      149.92      5.09 o 
   7   7   8       45.55       81.59      5.86 o 
   8   7   8      134.83      113.61      5.57 o 
   9   7   8      196.91      167.84      6.85 o 
  10   7   8        3.11       -2.65      5.33 o 
  11   7   8        1.25       22.99      6.72 o 
  12   7   8       30.72       14.84      6.87 o 
   0   8   8      389.84      385.01     29.15 o 
   1   8   8      145.77      144.80      6.23 o 
   2   8   8       11.08       13.59      4.86 o 
   3   8   8       19.68       27.76      5.85 o 
   4   8   8      198.45      209.49      7.83 o 
   5   8   8       23.82       40.90      5.62 o 
   6   8   8       21.14       20.11      5.53 o 
   7   8   8       96.82       87.46      6.79 o 
   8   8   8        9.10       15.12      7.94 o 
   9   8   8       12.59       15.21      6.83 o 
   1   9   8        9.88       37.88      9.67 o 
   2   9   8        8.93        0.03      8.48 o 
   3   9   8       80.27      101.23     10.94 o 
   4   9   8        3.06        4.79      7.65 o 
   1   1   9        9.27       15.55      1.36 o 
   2   1   9      596.93      476.94      4.75 o 
   3   1   9     3117.03     3042.09     22.96 o 
   4   1   9     1182.44     1287.85      9.49 o 
   5   1   9       10.70       15.67      0.92 o 
   6   1   9      233.36      218.93      2.61 o 
   7   1   9     1283.65     1215.42     10.18 o 
   8   1   9       98.68       70.39      2.08 o 
   9   1   9      351.91      310.58      5.89 o 
  10   1   9        6.31        3.12      1.66 o 
  11   1   9      833.49      775.67     15.75 o 
  12   1   9      169.78      195.46      5.89 o 
  13   1   9       58.54       52.28      2.49 o 
  14   1   9      118.61      123.10      5.22 o 
  15   1   9       24.10       22.17      3.07 o 
  16   1   9       27.36       39.26      6.84 o 
  17   1   9       21.15       17.29      6.31 o 
  18   1   9        4.26        9.89      9.34 o 
   0   2   9     8948.59     9517.46     93.96 o 
   1   2   9     2777.41     3036.57     42.58 o 
   2   2   9     1153.35     1154.73      8.80 o 
   3   2   9     2999.42     3246.86     23.78 o 
   4   2   9     5350.74     5593.91     39.44 o 
   5   2   9      905.76      843.42      7.51 o 
   6   2   9     1350.94     1211.66     15.47 o 
   7   2   9      429.13      458.33      7.86 o 
   8   2   9       10.23       22.35      1.39 o 
   9   2   9      341.26      320.30      4.39 o 
  10   2   9      797.90      791.71     13.36 o 
  11   2   9       16.92       15.64      2.76 o 
  12   2   9       94.96       99.80      4.38 o 
  13   2   9       18.87       13.29      2.50 o 
  14   2   9        4.59        8.55      3.48 o 
  15   2   9       41.16       42.01      6.90 o 
  16   2   9       14.60       11.90      5.92 o 
  17   2   9       11.56       14.17      6.67 o 
  18   2   9        0.23       -7.62      7.62 o 
   1   3   9     3190.73     3122.55     29.78 o 
   2   3   9     4971.38     5150.57     41.61 o 
   3   3   9     5383.85     5457.41     41.03 o 
   4   3   9       56.78       48.10      1.68 o 
   5   3   9      439.60      478.82      7.01 o 
   6   3   9       68.20       64.05      1.94 o 
   7   3   9     1467.20     1413.47     24.56 o 
   8   3   9      735.07      783.04     10.34 o 
   9   3   9      219.80      208.78      5.47 o 
  10   3   9      443.24      452.20      8.04 o 
  11   3   9      427.97      432.82     11.82 o 
  12   3   9      117.05      105.41      3.66 o 
  13   3   9      131.48      134.05      4.33 o 
  14   3   9      108.60      102.30      4.92 o 
  15   3   9        8.21        3.54      5.93 o 
  16   3   9        0.23        5.40      6.29 o 
  17   3   9       30.05       28.32      7.07 o 
  18   3   9        0.72       -9.40      9.40 o 
   0   4   9     2828.84     2867.26     37.36 o 
   1   4   9     2508.90     2461.03     23.31 o 
   2   4   9      158.53      137.42      3.11 o 
   3   4   9      523.60      545.60      7.28 o 
   4   4   9     1895.32     2070.83     32.60 o 
   5   4   9     1677.80     1673.05     15.33 o 
   6   4   9      688.54      665.73     10.73 o 
   7   4   9       25.73       18.23      2.46 o 
   8   4   9       25.77       32.95      3.40 o 
   9   4   9      531.76      521.70      7.18 o 
  10   4   9      305.40      333.91      8.26 o 
  11   4   9       92.34      102.19      3.91 o 
  12   4   9      176.57      192.85      7.05 o 
  13   4   9       99.69      102.47      7.56 o 
  14   4   9       20.53       11.14      6.63 o 
  15   4   9       12.03       22.75      7.70 o 
  16   4   9       17.31       18.47      7.48 o 
  17   4   9        4.68      -11.05     15.31 o 
   1   5   9      668.87      631.74     17.15 o 
   2   5   9      345.55      378.38      7.78 o 
   3   5   9      773.24      676.12     14.96 o 
   4   5   9      404.35      343.60      7.58 o 
   5   5   9       16.18       23.92      3.55 o 
   6   5   9      258.04      293.49      8.30 o 
   7   5   9      554.51      544.72     10.51 o 
   8   5   9      383.39      399.45      8.22 o 
   9   5   9        7.91        7.20      3.61 o 
  10   5   9        8.31        6.09      5.05 o 
  11   5   9       22.25       34.95      4.20 o 
  12   5   9      104.89      109.38      7.29 o 
  13   5   9       12.89       10.72      5.09 o 
  14   5   9       42.43       53.72      6.05 o 
  15   5   9        5.00       18.01      7.85 o 
   0   6   9       46.78       56.41      5.76 o 
   1   6   9        8.33        3.42      4.58 o 
   2   6   9      135.25      114.22     10.17 o 
   3   6   9       60.59       61.55      3.64 o 
   4   6   9       26.29       37.70      3.24 o 
   5   6   9      104.55      120.11      4.07 o 
   6   6   9      511.69      516.63      8.36 o 
   7   6   9       11.43        7.57      3.43 o 
   8   6   9      172.61      199.54      8.82 o 
   9   6   9       24.44       23.36      4.13 o 
  10   6   9       55.78       79.91      5.03 o 
  11   6   9        1.59        7.52      5.75 o 
  12   6   9        3.78       -1.41      7.00 o 
  13   6   9       15.90       15.35     12.91 o 
  14   6   9        6.86        0.28      7.47 o 
   1   7   9        0.28        4.13      6.84 o 
   2   7   9       11.82        1.37      6.33 o 
   3   7   9        3.90       -3.41      4.77 o 
   4   7   9       44.61       38.89      4.31 o 
   5   7   9        2.03        2.18      4.93 o 
   6   7   9       59.79       76.33      5.53 o 
   7   7   9        2.89       10.16      4.74 o 
   8   7   9        4.77       11.92      5.08 o 
   9   7   9        0.22        3.27      5.01 o 
  10   7   9        5.78       -3.05      5.68 o 
  11   7   9        0.42       -4.91      5.98 o 
  12   7   9        0.52       -7.08      7.08 o 
   0   8   9       56.30       42.13     10.60 o 
   1   8   9       92.35       88.75      6.75 o 
   2   8   9        1.89       -5.85      5.85 o 
   3   8   9        8.80        6.78      5.39 o 
   4   8   9        1.73        4.05      5.11 o 
   5   8   9      102.55       99.03      6.54 o 
   6   8   9        0.10        1.18      6.09 o 
   7   8   9        0.37        3.18      6.93 o 
   8   8   9        0.60       -1.41      7.51 o 
   9   8   9        3.99       11.82      5.91 o 
   1   9   9       48.25       51.70      9.18 o 
   2   9   9        5.27        5.72      7.74 o 
   3   9   9       65.51       49.84      8.05 o 
   0   0  10     8887.00     9474.85    344.09 o 
   1   0  10     7053.39     6562.96     69.64 o 
   2   0  10     3511.69     3410.01     32.70 o 
   3   0  10     4237.32     4199.77     44.35 o 
   4   0  10     8857.25     9220.18    102.10 o 
   5   0  10      841.63      682.93      9.32 o 
   6   0  10     8035.91     7955.75     94.90 o 
   7   0  10     1279.26     1220.95     17.55 o 
   8   0  10     1941.73     1916.88     31.71 o 
   9   0  10       18.66       10.06      1.93 o 
  10   0  10     2689.59     2877.00     36.29 o 
  11   0  10     1592.21     1459.62     29.96 o 
  12   0  10       39.11       31.74      3.84 o 
  13   0  10       33.96       17.20      3.84 o 
  14   0  10       69.14       93.70      8.34 o 
  15   0  10       35.51       32.80      7.06 o 
  16   0  10        1.32       -5.88     10.57 o 
  17   0  10        6.88       -6.14      6.14 o 
  18   0  10        7.45        2.53     11.72 o 
   1   1  10       24.81       20.43      1.39 o 
   2   1  10     5988.93     6165.93     45.59 o 
   3   1  10     2896.99     2791.15     21.11 o 
   4   1  10        9.92       10.33      1.21 o 
   5   1  10     1969.16     2079.88     16.04 o 
   6   1  10     1367.73     1314.54     11.06 o 
   7   1  10     1528.21     1428.57     15.20 o 
   8   1  10     1725.49     1818.90     19.38 o 
   9   1  10     1582.12     1722.32     19.85 o 
  10   1  10      371.72      333.39      5.69 o 
  11   1  10       24.29       13.55      2.17 o 
  12   1  10       67.37       70.33      3.20 o 
  13   1  10      307.95      333.44      5.20 o 
  14   1  10       10.89       11.11      2.90 o 
  15   1  10        0.95       -4.07      4.07 o 
  16   1  10        5.10       -1.38      6.57 o 
  17   1  10        6.94        8.88      6.79 o 
  18   1  10       10.81       22.56      8.13 o 
   0   2  10     1697.18     1844.91     19.99 o 
   1   2  10      697.94      717.97      7.92 o 
   2   2  10      105.55      129.82      2.20 o 
   3   2  10        6.39        3.83      1.08 o 
   4   2  10     1559.85     1491.24     13.72 o 
   5   2  10     1770.03     1773.79     19.77 o 
   6   2  10       38.16       52.13      2.52 o 
   7   2  10       75.80       83.62      3.04 o 
   8   2  10       17.85       10.29      2.66 o 
   9   2  10      378.99      423.69      6.75 o 
  10   2  10      974.96     1097.95     13.69 o 
  11   2  10        3.42        3.59      2.32 o 
  12   2  10        5.19       12.42      2.39 o 
  13   2  10       69.43       63.30      3.79 o 
  14   2  10       93.59      104.50      5.56 o 
  15   2  10       48.22       58.12      6.75 o 
  16   2  10        0.96        4.94      7.62 o 
  17   2  10        3.56        8.33      7.30 o 
  18   2  10        2.33       -1.47      7.53 o 
   1   3  10       27.19       57.73      1.82 o 
   2   3  10     1065.51     1048.59      8.69 o 
   3   3  10     1696.18     1859.74     15.26 o 
   4   3  10     2492.99     2726.64     24.97 o 
   5   3  10      574.16      661.77      7.74 o 
   6   3  10        3.22        3.93      1.87 o 
   7   3  10      124.48      159.97      4.47 o 
   8   3  10       61.22       51.19      3.29 o 
   9   3  10       39.87       37.89      2.88 o 
  10   3  10      222.30      198.03      6.44 o 
  11   3  10       96.40      108.16      4.89 o 
  12   3  10       47.78       43.14      5.30 o 
  13   3  10        6.73       13.41      5.28 o 
  14   3  10        3.07        3.04      6.79 o 
  15   3  10        2.77       10.04      7.46 o 
  16   3  10        3.39       -0.34      6.77 o 
  17   3  10        1.40       -0.88      7.61 o 
   0   4  10     2349.96     2258.00     26.24 o 
   1   4  10       12.43        6.84      1.77 o 
   2   4  10       87.33       82.75      2.03 o 
   3   4  10      376.22      434.08      7.30 o 
   4   4  10      599.23      577.14      9.88 o 
   5   4  10       69.41       79.71      2.55 o 
   6   4  10      275.02      217.66      5.33 o 
   7   4  10       95.14      101.59      4.05 o 
   8   4  10       94.96      111.75      3.57 o 
   9   4  10       11.20        9.92      2.72 o 
  10   4  10       47.35       69.86      4.24 o 
  11   4  10       57.39       55.49      4.20 o 
  12   4  10        5.91        4.53      3.88 o 
  13   4  10        9.61        1.47      4.89 o 
  14   4  10       11.18        1.85      8.90 o 
  15   4  10       14.90       24.38      8.01 o 
  16   4  10        2.38       -1.04      8.07 o 
   1   5  10       40.90       41.86      2.79 o 
   2   5  10     1420.35     1361.77     31.45 o 
   3   5  10        5.55        1.18      2.35 o 
   4   5  10      928.70      804.79     12.31 o 
   5   5  10      428.32      444.08     10.18 o 
   6   5  10      856.14      882.87     13.67 o 
   7   5  10      114.23       85.99      3.39 o 
   8   5  10      151.82      142.47      7.70 o 
   9   5  10       68.02       60.02      5.17 o 
  10   5  10        0.63       -1.29      5.41 o 
  11   5  10        1.06       -5.04      5.04 o 
  12   5  10       59.74       63.42      4.99 o 
  13   5  10        5.70        5.53      5.82 o 
  14   5  10        1.66       -6.35      6.35 o 
  15   5  10        4.14       -2.04      9.34 o 
   0   6  10      188.17      136.51      6.58 o 
   1   6  10      107.72      107.93      4.23 o 
   2   6  10      135.54      110.57      6.30 o 
   3   6  10       26.63       15.17      3.81 o 
   4   6  10      212.27      217.18      6.04 o 
   5   6  10      299.57      293.59      6.91 o 
   6   6  10      404.71      342.38      6.97 o 
   7   6  10       81.06       77.73      4.73 o 
   8   6  10      113.88      137.94      5.68 o 
   9   6  10       35.85       30.71      6.03 o 
  10   6  10      109.45      103.24      5.11 o 
  11   6  10       41.14       55.06      5.73 o 
  12   6  10        1.04        8.39      6.30 o 
  13   6  10        0.11       -2.91      7.44 o 
  14   6  10       21.68       27.90      7.46 o 
   1   7  10      207.72      239.73      7.64 o 
   2   7  10      433.06      473.79     10.19 o 
   3   7  10      289.99      339.17      8.23 o 
   4   7  10       98.21       70.87      6.12 o 
   5   7  10       17.49       26.31      4.18 o 
   6   7  10      430.74      497.29     10.49 o 
   7   7  10       48.01       80.48      5.37 o 
   8   7  10       10.38        4.39      4.65 o 
   9   7  10       45.35       35.44      5.35 o 
  10   7  10       12.18       13.37      5.69 o 
  11   7  10        6.04       11.59      5.70 o 
   0   8  10      129.89      111.30      8.55 o 
   1   8  10      137.64      155.28      7.00 o 
   2   8  10        0.95       -3.60      5.29 o 
   3   8  10       43.02       48.09      5.83 o 
   4   8  10       83.01       89.92      6.32 o 
   5   8  10       77.03      111.47      7.31 o 
   6   8  10       25.38        7.77      6.29 o 
   7   8  10        1.80       -5.47      8.01 o 
   8   8  10       27.81       28.89      5.97 o 
   1   1  11      420.27      477.60      4.47 o 
   2   1  11       29.66       76.46      1.62 o 
   3   1  11      641.86      584.30      4.87 o 
   4   1  11      759.13      766.63      7.09 o 
   5   1  11      354.75      356.23      4.18 o 
   6   1  11      165.26      160.41      3.54 o 
   7   1  11     1212.72     1169.89     15.77 o 
   8   1  11      307.48      284.22      4.26 o 
   9   1  11      277.47      272.36      7.30 o 
  10   1  11       31.69       30.99      1.63 o 
  11   1  11      309.59      306.02      7.07 o 
  12   1  11        1.40        1.79      1.67 o 
  13   1  11      114.02      114.53      3.72 o 
  14   1  11       73.89       81.94      5.04 o 
  15   1  11      103.92      116.66      8.98 o 
  16   1  11       10.44       18.94      5.37 o 
  17   1  11        1.58        7.98      7.84 o 
  18   1  11       12.88       28.64      9.85 o 
   0   2  11     1148.15     1059.97     12.13 o 
   1   2  11     3808.05     3888.44     34.45 o 
   2   2  11     1603.70     1677.69     12.41 o 
   3   2  11     1908.40     1987.34     16.27 o 
   4   2  11     1816.67     1858.24     15.74 o 
   5   2  11     2452.78     2464.12     19.93 o 
   6   2  11     1080.18      997.57     10.93 o 
   7   2  11        0.15       -0.03      1.79 o 
   8   2  11       21.51       10.06      1.90 o 
   9   2  11      599.19      640.46      9.27 o 
  10   2  11      679.93      661.29     15.84 o 
  11   2  11      262.58      242.45      7.31 o 
  12   2  11        2.70        5.31      2.69 o 
  13   2  11      136.73      117.04      5.46 o 
  14   2  11       18.49       24.30      6.43 o 
  15   2  11       29.64       20.77      6.06 o 
  16   2  11       51.22       47.02      6.22 o 
  17   2  11        5.80        3.70      7.46 o 
  18   2  11        0.01        0.77      8.08 o 
   1   3  11      797.63      756.56      8.74 o 
   2   3  11     2416.32     2366.92     21.34 o 
   3   3  11     2408.04     2335.69     19.27 o 
   4   3  11      442.87      454.40      6.33 o 
   5   3  11       39.46       53.93      2.31 o 
   6   3  11       13.93       15.46      1.76 o 
   7   3  11     2409.97     2476.94     29.81 o 
   8   3  11      415.82      422.42      9.37 o 
   9   3  11       62.49       57.62      4.53 o 
  10   3  11       40.62       44.14      3.25 o 
  11   3  11      281.38      266.78      8.69 o 
  12   3  11       16.13       25.36      4.78 o 
  13   3  11      112.16      124.85      7.31 o 
  14   3  11       81.01       97.60      7.47 o 
  15   3  11       18.65       19.61      7.45 o 
  16   3  11        0.38       -7.04      8.57 o 
  17   3  11       21.09       22.08      8.38 o 
   0   4  11     4173.50     4307.33     48.42 o 
   1   4  11     1421.98     1307.97     15.82 o 
   2   4  11      709.84      668.58      9.07 o 
   3   4  11      147.81      151.70      4.76 o 
   4   4  11      773.71      857.04     21.26 o 
   5   4  11     3296.89     3264.82     47.48 o 
   6   4  11     2489.08     2442.32     34.24 o 
   7   4  11        6.16        7.32      3.25 o 
   8   4  11        0.10       11.30      3.33 o 
   9   4  11     1202.30     1170.04     20.75 o 
  10   4  11      577.21      594.87     14.49 o 
  11   4  11       13.75       11.78      4.36 o 
  12   4  11       30.05       33.84      5.14 o 
  13   4  11       68.08       64.00      6.76 o 
  14   4  11       48.89       54.39      7.47 o 
  15   4  11       27.52       41.27      9.68 o 
  16   4  11       12.63       30.43      9.36 o 
   1   5  11      208.26      167.55      4.98 o 
   2   5  11     1723.00     1827.10     38.45 o 
   3   5  11      176.39      162.81      3.69 o 
   4   5  11      451.75      409.77      6.71 o 
   5   5  11      101.54       78.14      3.82 o 
   6   5  11       35.06       41.63      3.38 o 
   7   5  11      118.03      141.77      4.54 o 
   8   5  11      180.57      205.26      4.86 o 
   9   5  11       14.46       11.76      3.62 o 
  10   5  11       48.51       26.75      6.02 o 
  11   5  11       90.08      117.52      5.98 o 
  12   5  11       17.67       44.82      5.90 o 
  13   5  11        0.89       -6.62      6.75 o 
  14   5  11        0.48        1.31      7.86 o 
  15   5  11        0.13        4.72      6.54 o 
   0   6  11     1227.60     1292.52     28.62 o 
   1   6  11       66.66       62.58      3.65 o 
   2   6  11        6.87       11.27      3.45 o 
   3   6  11      395.24      404.61      8.22 o 
   4   6  11       82.81      114.40      5.61 o 
   5   6  11       63.50       66.56      4.55 o 
   6   6  11      208.93      174.82      5.39 o 
   7   6  11       34.78       39.09      4.25 o 
   8   6  11       20.34        9.61      4.17 o 
   9   6  11       13.00       17.94      4.59 o 
  10   6  11       50.66       58.28      4.69 o 
  11   6  11        1.72        3.95      5.07 o 
  12   6  11       12.62       15.30      7.07 o 
  13   6  11        0.08       -8.98      8.98 o 
   1   7  11        1.79        5.87      5.25 o 
   2   7  11       95.64      108.17      5.27 o 
   3   7  11       49.34       45.93      6.12 o 
   4   7  11        4.38        4.68      4.75 o 
   5   7  11        9.35        6.89      5.64 o 
   6   7  11        1.34       -4.89      5.00 o 
   7   7  11       23.24       20.43      5.09 o 
   8   7  11       12.65       20.71      4.53 o 
   9   7  11        5.27        5.99      5.63 o 
  10   7  11        1.77        3.49      6.07 o 
  11   7  11        0.23       18.94      6.72 o 
   0   8  11        1.39       19.45      7.03 o 
   1   8  11       82.99       89.80      6.78 o 
   2   8  11        6.01       -6.24      6.24 o 
   3   8  11       13.91        8.22      4.85 o 
   4   8  11        1.17        5.92      6.10 o 
   5   8  11       61.07       41.90      7.60 o 
   6   8  11       35.74       32.23      5.78 o 
   7   8  11       15.28        7.77      5.75 o 
   8   8  11        0.64        3.37      7.18 o 
   0   0  12     4465.14     4709.79    105.11 o 
   1   0  12    10671.61    11065.90    232.01 o 
   2   0  12      309.12      291.60      8.98 o 
   3   0  12     1456.56     1623.13     16.28 o 
   4   0  12     3982.05     4269.04     48.91 o 
   5   0  12     6594.02     6331.60     67.43 o 
   6   0  12      165.93      130.51      5.62 o 
   7   0  12      190.56      181.75      7.30 o 
   8   0  12      922.74      859.29     22.52 o 
   9   0  12     1453.70     1384.80     56.76 o 
  10   0  12      290.41      325.31     10.25 o 
  11   0  12       66.19       74.68      8.95 o 
  12   0  12      178.17      137.84     13.56 o 
  13   0  12        0.14       -6.44      6.44 o 
  14   0  12      144.15      180.44     22.20 o 
  15   0  12       14.29        2.33      9.74 o 
  16   0  12       24.69       15.56     12.13 o 
  17   0  12       54.20       40.21     10.67 o 
  18   0  12       63.67       50.51     12.10 o 
   1   1  12     2128.40     2096.59     17.18 o 
   2   1  12     2325.51     2347.63     21.21 o 
   3   1  12     4891.11     5112.48     40.44 o 
   4   1  12      732.09      873.68      7.00 o 
   5   1  12      312.13      271.02      3.06 o 
   6   1  12     1637.49     1678.29     16.61 o 
   7   1  12     1474.91     1510.83     19.81 o 
   8   1  12       19.90       20.76      1.79 o 
   9   1  12      809.06      799.01     22.83 o 
  10   1  12       96.49       85.67      2.90 o 
  11   1  12       12.07        4.83      3.00 o 
  12   1  12      121.86      115.81      3.88 o 
  13   1  12      213.23      239.31      8.00 o 
  14   1  12        0.46        1.04      5.94 o 
  15   1  12       38.08       51.24      6.19 o 
  16   1  12       61.78       63.00      6.82 o 
  17   1  12       14.04        9.96     11.74 o 
  18   1  12        7.99       14.14     10.41 o 
   0   2  12     2533.11     2719.66     44.78 o 
   1   2  12     1705.59     1896.44     16.97 o 
   2   2  12       28.74       44.09      1.36 o 
   3   2  12      500.04      673.50      5.54 o 
   4   2  12      316.71      303.16      3.51 o 
   5   2  12      231.79      221.89      6.89 o 
   6   2  12      309.57      318.26      5.96 o 
   7   2  12      412.38      458.12      9.66 o 
   8   2  12      194.06      170.05      5.73 o 
   9   2  12      164.80      180.81      6.09 o 
  10   2  12        2.63        5.82      2.07 o 
  11   2  12       86.56      100.26      4.76 o 
  12   2  12        7.48        5.08      3.15 o 
  13   2  12        0.11       -4.77      4.77 o 
  14   2  12       32.32       58.76      8.81 o 
  15   2  12       10.28       15.12      9.15 o 
  16   2  12        0.09       -5.04      7.34 o 
  17   2  12        3.09       10.57      9.67 o 
   1   3  12     1318.21     1309.34     12.17 o 
   2   3  12      333.06      338.08      4.65 o 
   3   3  12     1035.12     1148.44     17.93 o 
   4   3  12      156.02      137.94      2.80 o 
   5   3  12      100.21      116.15      3.14 o 
   6   3  12       18.01       10.54      2.49 o 
   7   3  12       69.57       83.98      4.23 o 
   8   3  12      154.82      118.39      4.50 o 
   9   3  12      185.17      160.17      5.38 o 
  10   3  12      193.50      186.03      4.78 o 
  11   3  12       51.94       50.58      5.93 o 
  12   3  12       13.18       13.79      9.43 o 
  13   3  12       27.54       32.70      8.06 o 
  14   3  12       17.49       19.31      7.66 o 
  15   3  12        4.16       -7.12      7.12 o 
  16   3  12        0.35       -8.53      8.53 o 
  17   3  12        0.79        0.25     10.45 o 
   0   4  12     1096.47     1054.83     14.60 o 
   1   4  12      570.93      545.94      8.72 o 
   2   4  12       32.54       54.79      1.91 o 
   3   4  12      381.51      336.86      7.63 o 
   4   4  12     1477.93     1506.98     21.56 o 
   5   4  12      503.63      499.09     13.60 o 
   6   4  12      699.45      793.83     22.28 o 
   7   4  12      382.89      356.45      6.78 o 
   8   4  12       28.98       26.12      3.03 o 
   9   4  12       46.20       52.49      4.06 o 
  10   4  12      131.47       94.52      4.40 o 
  11   4  12        2.40       -4.33      4.33 o 
  12   4  12        4.05       -2.29      7.30 o 
  13   4  12       33.20       33.60      5.66 o 
  14   4  12       23.53        5.67      5.77 o 
  15   4  12        3.56        0.42      8.28 o 
  16   4  12       11.66        7.54      8.29 o 
   1   5  12      193.52      197.35      8.29 o 
   2   5  12     1294.86     1225.17     20.09 o 
   3   5  12      391.96      366.60      9.83 o 
   4   5  12       80.29      101.15      3.89 o 
   5   5  12        0.65       -2.80      2.80 o 
   6   5  12       10.11       13.37      3.42 o 
   7   5  12      107.27      103.10      5.05 o 
   8   5  12      341.40      299.64      6.12 o 
   9   5  12       71.14       77.62      6.56 o 
  10   5  12       19.06       30.89      4.61 o 
  11   5  12        2.83        6.72      5.12 o 
  12   5  12      131.37      121.80      7.47 o 
  13   5  12       37.81       31.02      8.88 o 
  14   5  12        0.03        9.86      7.05 o 
   0   6  12      683.94      591.35     19.33 o 
   1   6  12      270.36      281.48      6.18 o 
   2   6  12       19.80       12.26      3.74 o 
   3   6  12        0.78       -5.33      5.33 o 
   4   6  12      406.06      382.69      7.51 o 
   5   6  12      399.56      406.80      9.20 o 
   6   6  12       57.61       51.31      4.13 o 
   7   6  12       30.83       27.99      4.86 o 
   8   6  12       35.17       50.63      5.14 o 
   9   6  12        4.52        2.84      4.54 o 
  10   6  12       65.45       62.20      5.83 o 
  11   6  12       73.84       74.50      9.41 o 
  12   6  12        0.34        1.04      6.31 o 
  13   6  12        4.64        5.38      7.39 o 
   1   7  12       58.64       76.97      5.08 o 
   2   7  12      185.10      172.99      6.64 o 
   3   7  12      388.09      434.86     14.63 o 
   4   7  12       63.24       45.06      4.43 o 
   5   7  12        8.27        0.37      4.74 o 
   6   7  12       40.43       43.60      4.52 o 
   7   7  12      148.89      160.88      6.45 o 
   8   7  12       92.01       61.03      7.48 o 
   9   7  12       31.49       33.54      5.78 o 
  10   7  12       17.77       28.46      5.81 o 
   0   8  12       32.88       20.11      9.22 o 
   1   8  12       85.67      102.64      8.03 o 
   2   8  12        4.29        2.34      5.53 o 
   3   8  12        0.43        2.68     10.87 o 
   4   8  12       17.17       12.91      6.02 o 
   5   8  12      138.11      146.51      7.60 o 
   6   8  12       22.72        4.73      5.49 o 
   7   8  12       16.80       11.27      5.63 o 
   1   1  13      257.51      308.74      3.62 o 
   2   1  13      677.61      692.25      6.37 o 
   3   1  13      124.81      115.64      1.93 o 
   4   1  13      390.64      357.96      3.93 o 
   5   1  13       17.90       18.48      1.16 o 
   6   1  13       74.00       78.64      2.82 o 
   7   1  13      320.50      298.97      6.82 o 
   8   1  13      798.10      732.54     20.95 o 
   9   1  13      111.90       83.65      3.64 o 
  10   1  13      234.02      203.52      7.60 o 
  11   1  13        2.15        1.08      4.09 o 
  12   1  13      339.50      308.71      9.00 o 
  13   1  13        4.80       -1.20      4.20 o 
  14   1  13        2.02       -4.81      4.81 o 
  15   1  13        3.17        8.13      7.08 o 
  16   1  13        8.78       -3.36      7.54 o 
  17   1  13        2.33       11.84      8.71 o 
   0   2  13     5095.18     5254.43     61.75 o 
   1   2  13     1931.89     2009.09     16.06 o 
   2   2  13        5.33        5.37      0.94 o 
   3   2  13      588.66      580.76      5.02 o 
   4   2  13      564.51      509.28      6.68 o 
   5   2  13     1116.19     1142.44     14.52 o 
   6   2  13      664.10      656.01     11.77 o 
   7   2  13        2.53        1.09      2.00 o 
   8   2  13      113.18      116.29      4.58 o 
   9   2  13      337.13      392.09      9.48 o 
  10   2  13      145.96      123.08      4.82 o 
  11   2  13      221.60      190.21      7.12 o 
  12   2  13      289.23      302.31      7.99 o 
  13   2  13      198.31      211.29      7.70 o 
  14   2  13       10.46       -3.46      6.07 o 
  15   2  13        8.63       15.58      6.31 o 
  16   2  13        0.74       12.12      6.78 o 
  17   2  13        1.72        5.79     10.45 o 
   1   3  13     1299.36     1351.32     13.04 o 
   2   3  13     1284.28     1273.39     13.05 o 
   3   3  13      511.00      464.46      8.30 o 
   4   3  13     1411.96     1429.80     18.80 o 
   5   3  13      363.97      393.11      7.08 o 
   6   3  13      247.19      225.07      5.04 o 
   7   3  13      214.97      179.60      4.91 o 
   8   3  13     1051.56     1062.20     22.00 o 
   9   3  13       64.67       66.21      5.69 o 
  10   3  13       97.28      101.25      4.32 o 
  11   3  13       11.45       13.37      4.60 o 
  12   3  13      138.56      120.49      7.01 o 
  13   3  13        2.84        7.80      5.66 o 
  14   3  13       43.55       56.97      6.32 o 
  15   3  13        2.76       -3.40      7.07 o 
  16   3  13        0.03       -7.34      8.84 o 
   0   4  13      846.82      928.50     14.12 o 
   1   4  13      379.37      313.17      5.33 o 
   2   4  13      250.11      233.28      6.24 o 
   3   4  13       22.49       23.45      1.88 o 
   4   4  13      657.06      709.18     13.44 o 
   5   4  13      888.01      761.48     15.42 o 
   6   4  13     1096.44     1105.99     16.36 o 
   7   4  13       22.02       16.50      3.20 o 
   8   4  13      103.36      116.89      5.69 o 
   9   4  13      374.04      342.19      9.46 o 
  10   4  13      372.45      361.08      7.97 o 
  11   4  13        0.71       -3.05      5.65 o 
  12   4  13       40.76       45.31      8.64 o 
  13   4  13       34.79       45.26      7.49 o 
  14   4  13       17.12        7.24      6.53 o 
  15   4  13       17.22        8.46      8.08 o 
   1   5  13       30.26       30.55      2.39 o 
   2   5  13      374.98      392.94     13.20 o 
   3   5  13      132.20      154.39      5.01 o 
   4   5  13      154.75      148.63      5.97 o 
   5   5  13       58.10       62.12      3.55 o 
   6   5  13      335.06      363.95      9.34 o 
   7   5  13       27.80       47.45      3.21 o 
   8   5  13      170.18      209.99      5.48 o 
   9   5  13        3.92        3.44      5.82 o 
  10   5  13        6.16       11.80      5.07 o 
  11   5  13       68.84       79.88      6.44 o 
  12   5  13       25.86       35.42      6.28 o 
  13   5  13        0.03        1.72     10.68 o 
  14   5  13       17.97       15.26      7.91 o 
   0   6  13      186.23      237.31      8.48 o 
   1   6  13        3.54        5.74      4.14 o 
   2   6  13        1.10        2.25      3.76 o 
   3   6  13       12.11       -1.08      3.77 o 
   4   6  13      197.01      231.09      6.73 o 
   5   6  13        0.01       -3.96      3.96 o 
   6   6  13        1.72       -1.88      4.15 o 
   7   6  13       14.51       10.01      5.43 o 
   8   6  13       13.17       14.65      4.72 o 
   9   6  13        2.42        6.45      4.45 o 
  10   6  13       26.52       33.43      5.39 o 
  11   6  13        3.07        8.66      6.41 o 
  12   6  13        3.83       -1.03      6.74 o 
   1   7  13       94.11       69.52      5.53 o 
   2   7  13       28.32       41.28      4.96 o 
   3   7  13       19.81       17.18      5.11 o 
   4   7  13        0.92       -2.38      4.97 o 
   5   7  13        1.53       -0.09      4.81 o 
   6   7  13       59.00       64.35      5.29 o 
   7   7  13        5.28       17.29      7.35 o 
   8   7  13        1.32        0.95      5.49 o 
   9   7  13        9.83        6.33      5.93 o 
  10   7  13        5.42       14.19      6.33 o 
   0   8  13        3.79       10.36      9.28 o 
   1   8  13       34.28       35.43      6.57 o 
   2   8  13        0.07        0.09      5.61 o 
   3   8  13       17.25       21.03      6.01 o 
   4   8  13        1.87       -5.75      5.75 o 
   5   8  13       17.53       11.51      6.20 o 
   6   8  13        0.34       -6.09      6.09 o 
   0   0  14     1072.66     1080.40     30.42 o 
   1   0  14      392.71      329.55     11.13 o 
   2   0  14        0.36        4.82      2.29 o 
   3   0  14      891.53      996.91     10.42 o 
   4   0  14     1099.84     1165.71     21.28 o 
   5   0  14     5321.36     5405.66     64.46 o 
   6   0  14      109.19      111.76      4.15 o 
   7   0  14      290.08      285.03     15.28 o 
   8   0  14       81.12       70.88      6.56 o 
   9   0  14      722.44      688.37     26.08 o 
  10   0  14      879.83     1009.96     23.97 o 
  11   0  14      360.90      431.94     13.00 o 
  12   0  14       54.64       58.12      7.69 o 
  13   0  14        5.85        9.36      9.43 o 
  14   0  14      104.50      118.93      9.68 o 
  15   0  14       79.34       67.13      9.63 o 
  16   0  14       23.14       21.99     15.18 o 
  17   0  14        1.96       25.72     21.58 o 
   1   1  14      752.97      773.05      8.15 o 
   2   1  14      656.27      666.66      6.35 o 
   3   1  14     1654.03     1700.36     13.71 o 
   4   1  14      465.07      504.45      4.87 o 
   5   1  14       41.30       40.69      2.44 o 
   6   1  14      734.28      672.32      8.12 o 
   7   1  14      528.52      558.12     11.25 o 
   8   1  14      847.64      892.62     30.53 o 
   9   1  14      219.30      206.72      7.84 o 
  10   1  14       84.22       80.77      6.99 o 
  11   1  14        2.11       10.53      4.52 o 
  12   1  14      221.53      248.75      7.58 o 
  13   1  14      141.67      155.76      9.08 o 
  14   1  14        0.47       -1.90      5.58 o 
  15   1  14       26.65       32.52      6.44 o 
  16   1  14       15.82        0.12     10.15 o 
  17   1  14       33.33       34.00     11.88 o 
   0   2  14      129.24       88.30      3.24 o 
   1   2  14      595.28      582.39      5.90 o 
   2   2  14        7.41        5.26      1.12 o 
   3   2  14       14.08       11.64      1.08 o 
   4   2  14      695.61      689.38      7.58 o 
   5   2  14     1049.37     1163.32     18.34 o 
   6   2  14        0.56        1.35      1.35 o 
   7   2  14        5.94        2.86      1.87 o 
   8   2  14      699.67      687.84     14.10 o 
   9   2  14        2.36        1.65      2.40 o 
  10   2  14       37.25       23.20      3.48 o 
  11   2  14      413.13      484.17     10.04 o 
  12   2  14       59.10       52.84      5.95 o 
  13   2  14       11.87        4.47      4.97 o 
  14   2  14        2.14        3.61      8.08 o 
  15   2  14       19.66       43.64      6.25 o 
  16   2  14        1.59        5.00      8.26 o 
   1   3  14      719.48      779.96      8.72 o 
   2   3  14      205.96      174.14      4.12 o 
   3   3  14      265.34      253.39      5.11 o 
   4   3  14      140.05      131.39      3.97 o 
   5   3  14       15.94       12.13      1.84 o 
   6   3  14        3.32        2.20      1.83 o 
   7   3  14      598.32      611.12     13.00 o 
   8   3  14        0.51       -1.21      2.16 o 
   9   3  14       38.34       23.37      2.64 o 
  10   3  14        0.21       -2.08      3.49 o 
  11   3  14        7.56        1.87      5.17 o 
  12   3  14       52.65       73.95      6.14 o 
  13   3  14       27.43       50.17      7.12 o 
  14   3  14        0.05       -2.23      7.17 o 
  15   3  14        0.00       -4.92      9.23 o 
  16   3  14        0.01       -7.94      7.94 o 
   0   4  14        6.26        2.20      2.80 o 
   1   4  14       77.24       57.88      2.14 o 
   2   4  14      523.19      437.12     11.72 o 
   3   4  14      197.85      180.80      5.29 o 
   4   4  14       16.29        7.78      2.72 o 
   5   4  14      277.01      326.78      8.75 o 
   6   4  14      939.93      846.66     14.09 o 
   7   4  14      181.39      166.16      3.90 o 
   8   4  14        5.91        3.45      3.15 o 
   9   4  14       11.17        0.71      4.92 o 
  10   4  14       88.67       80.13      5.50 o 
  11   4  14        0.96       -5.19      5.19 o 
  12   4  14        0.11       -0.23      6.35 o 
  13   4  14        7.59       12.80      6.66 o 
  14   4  14        6.73       14.16      9.02 o 
  15   4  14        4.39       12.45      8.86 o 
   1   5  14       45.72       36.65      2.49 o 
   2   5  14       73.58       47.13      4.24 o 
   3   5  14      171.29      161.20      4.36 o 
   4   5  14      265.47      220.20      5.37 o 
   5   5  14        0.66        3.51      4.36 o 
   6   5  14       58.37       63.69      3.45 o 
   7   5  14        3.91        5.85      3.55 o 
   8   5  14      162.97      119.39      4.59 o 
   9   5  14      185.20      169.49      6.22 o 
  10   5  14       29.20       35.24      5.14 o 
  11   5  14       12.43        8.64      7.27 o 
  12   5  14        9.67        4.76      6.39 o 
  13   5  14        6.88       -4.59      6.34 o 
  14   5  14        0.70       -2.36      6.83 o 
   0   6  14      462.84      454.02     14.61 o 
   1   6  14      183.19      180.42      5.57 o 
   2   6  14       17.61       10.88      4.04 o 
   3   6  14       13.66       15.60      3.46 o 
   4   6  14      311.98      330.53      7.18 o 
   5   6  14       41.47       63.07      4.90 o 
   6   6  14      163.03      134.90      6.25 o 
   7   6  14      265.62      235.32      9.93 o 
   8   6  14      209.55      224.14      7.54 o 
   9   6  14       57.16       70.41      7.31 o 
  10   6  14       37.05       33.64      5.72 o 
  11   6  14       41.94       29.98      6.50 o 
  12   6  14        8.28       12.29      6.22 o 
   1   7  14       97.38      126.58      7.65 o 
   2   7  14       98.70       89.64      4.89 o 
   3   7  14      218.30      240.16      8.04 o 
   4   7  14        1.16        0.79      4.50 o 
   5   7  14        6.22       -1.19      4.82 o 
   6   7  14       47.34       48.90      5.11 o 
   7   7  14      117.37      119.93      7.02 o 
   8   7  14        9.12        4.78      6.09 o 
   9   7  14       12.32        5.69      6.14 o 
   0   8  14       73.31       70.54     11.59 o 
   1   8  14      120.35      117.40      8.19 o 
   2   8  14       12.32        8.55      5.78 o 
   3   8  14       23.24       25.51      5.62 o 
   4   8  14       36.77       26.06      6.68 o 
   5   8  14       85.36       76.04      6.39 o 
   1   1  15       62.09       56.40      1.79 o 
   2   1  15      529.68      546.29      5.41 o 
   3   1  15      243.21      242.18      2.74 o 
   4   1  15      293.83      262.62      3.10 o 
   5   1  15      110.56      115.40      3.69 o 
   6   1  15      151.39      139.94      3.83 o 
   7   1  15      372.41      330.11      9.88 o 
   8   1  15      197.93      164.36      8.76 o 
   9   1  15      159.90      123.36      5.07 o 
  10   1  15        0.61        2.09      4.37 o 
  11   1  15       29.65       23.03      4.94 o 
  12   1  15      100.88       94.39      6.22 o 
  13   1  15       19.90       15.70      5.30 o 
  14   1  15        0.31       -1.13      6.71 o 
  15   1  15       18.21       33.79      8.40 o 
  16   1  15        0.70        2.71      8.62 o 
   0   2  15     1374.58     1365.78     31.40 o 
   1   2  15      403.97      383.02      4.41 o 
   2   2  15       74.07       75.15      2.01 o 
   3   2  15      281.74      264.81      3.52 o 
   4   2  15      382.09      391.87      5.16 o 
   5   2  15      841.08      845.87     12.32 o 
   6   2  15      677.38      707.52     16.80 o 
   7   2  15       69.95       73.74      3.94 o 
   8   2  15      230.74      232.94      6.65 o 
   9   2  15      652.99      701.87     10.76 o 
  10   2  15        6.09        9.15      4.45 o 
  11   2  15        3.13        5.66      8.75 o 
  12   2  15       42.09       40.31      5.17 o 
  13   2  15       80.79       94.24      6.13 o 
  14   2  15        0.26        4.25      6.69 o 
  15   2  15       64.77       63.35      8.40 o 
  16   2  15       43.93       41.81      7.90 o 
   1   3  15      639.43      613.12     11.27 o 
   2   3  15     2668.93     2731.84     29.72 o 
   3   3  15      457.51      429.89      7.30 o 
   4   3  15     1009.30      944.38     13.04 o 
   5   3  15      503.23      558.07     12.70 o 
   6   3  15      509.68      529.27      7.65 o 
   7   3  15      176.31      145.86      4.48 o 
   8   3  15      548.73      536.46      9.99 o 
   9   3  15        1.17        4.86      4.18 o 
  10   3  15        3.20        5.75      4.43 o 
  11   3  15      200.20      175.99      7.35 o 
  12   3  15      105.11       94.19      6.40 o 
  13   3  15       12.98       18.27      6.24 o 
  14   3  15       42.31       47.26      6.49 o 
  15   3  15       18.86       22.24      7.01 o 
   0   4  15     1704.27     1869.99     38.05 o 
   1   4  15      241.22      224.13      5.16 o 
   2   4  15      227.73      193.99      5.75 o 
   3   4  15      346.81      324.97      6.47 o 
   4   4  15      699.43      789.54     17.34 o 
   5   4  15       62.72       51.98      2.58 o 
   6   4  15      299.81      300.18      6.67 o 
   7   4  15       15.32       13.22      2.73 o 
   8   4  15        7.92        1.09      2.88 o 
   9   4  15       84.20       76.57      4.56 o 
  10   4  15      123.02      146.66      6.70 o 
  11   4  15        2.92        5.25      4.64 o 
  12   4  15       13.77       18.50      5.04 o 
  13   4  15       22.01       21.96      9.81 o 
  14   4  15        6.45       -3.07      7.73 o 
   1   5  15       86.29       72.40      3.62 o 
   2   5  15      559.19      630.64     10.66 o 
   3   5  15       13.60       16.65      4.71 o 
   4   5  15      532.60      547.53     10.37 o 
   5   5  15        7.69       11.61      2.98 o 
   6   5  15       12.84       36.65      3.38 o 
   7   5  15       49.83       58.73      3.89 o 
   8   5  15      452.39      480.10     11.23 o 
   9   5  15        1.78        2.48      5.37 o 
  10   5  15        1.92       -3.30      5.37 o 
  11   5  15       27.06       34.73      6.85 o 
  12   5  15       50.41       64.13      6.93 o 
  13   5  15        1.89       -0.29      6.26 o 
   0   6  15      111.85      145.24     10.07 o 
   1   6  15       21.73        9.19      4.37 o 
   2   6  15       75.68       65.68      4.53 o 
   3   6  15        6.47       -1.43      3.62 o 
   4   6  15       98.37      124.02      5.03 o 
   5   6  15        1.49       -3.18      3.90 o 
   6   6  15       20.84       28.35      4.80 o 
   7   6  15        1.61        4.78      4.44 o 
   8   6  15       13.43        1.04      5.40 o 
   9   6  15       14.89        3.18      5.00 o 
  10   6  15       32.48       42.73      6.93 o 
  11   6  15        6.30       13.57      6.94 o 
   1   7  15        9.40       20.47      5.04 o 
   2   7  15       28.37       23.17      6.54 o 
   3   7  15      102.71      116.78     10.50 o 
   4   7  15        1.90       11.63      4.43 o 
   5   7  15        0.54        4.35      5.19 o 
   6   7  15        3.30       -4.12      5.28 o 
   7   7  15       37.49       38.98      6.25 o 
   8   7  15        1.75       -5.74      5.74 o 
   0   8  15       17.37       32.54     15.31 o 
   1   8  15       60.04       48.48      9.68 o 
   2   8  15        2.40       -9.23      9.23 o 
   3   8  15        9.38        4.12      7.51 o 
   0   0  16     2152.84     2657.78     52.62 o 
   1   0  16     2244.28     2408.93     32.73 o 
   2   0  16      232.94      238.73     10.11 o 
   3   0  16        1.55        1.89      1.20 o 
   4   0  16      266.10      275.58      3.72 o 
   5   0  16     1127.79     1170.43     19.82 o 
   6   0  16       19.94        9.71      2.18 o 
   7   0  16     1575.49     1614.83     41.80 o 
   8   0  16      127.62      112.77      5.15 o 
   9   0  16      284.59      255.87     15.74 o 
  10   0  16       17.05       12.44      5.86 o 
  11   0  16      357.48      409.19     16.74 o 
  12   0  16       29.32       27.10      5.78 o 
  13   0  16        8.74       20.32      6.22 o 
  14   0  16      139.70      135.28     11.70 o 
  15   0  16       57.64       45.56      7.93 o 
  16   0  16       16.74        9.08      9.64 o 
   1   1  16     1122.66     1230.75     11.83 o 
   2   1  16     1235.35     1276.34     11.08 o 
   3   1  16     2709.88     2888.06     29.66 o 
   4   1  16      155.87      161.34      2.20 o 
   5   1  16        2.36        5.15      1.47 o 
   6   1  16       74.26       53.94      2.32 o 
   7   1  16      603.55      605.45     21.04 o 
   8   1  16        0.47       -2.50      3.22 o 
   9   1  16      527.06      610.51     12.84 o 
  10   1  16      183.22      171.22      6.58 o 
  11   1  16      222.24      228.49      8.82 o 
  12   1  16        1.00       -3.98      7.08 o 
  13   1  16       31.18       30.26      5.20 o 
  14   1  16       14.04       14.78      7.27 o 
  15   1  16        5.60        8.86     12.87 o 
  16   1  16        3.92       23.77      9.92 o 
   0   2  16       19.08       16.55      2.75 o 
   1   2  16     1303.47     1382.67     14.02 o 
   2   2  16       86.04       80.59      2.55 o 
   3   2  16      399.35      381.92      5.38 o 
   4   2  16      172.51      164.91      3.16 o 
   5   2  16      406.47      473.06      8.53 o 
   6   2  16        0.04       -1.83      1.83 o 
   7   2  16      106.82       95.80      3.79 o 
   8   2  16       52.38       57.14      4.07 o 
   9   2  16      130.10      116.98      4.67 o 
  10   2  16        0.55       -2.47      4.47 o 
  11   2  16       70.41       76.25      5.50 o 
  12   2  16       43.77       52.63      5.14 o 
  13   2  16        0.12        1.01      4.72 o 
  14   2  16        5.86       12.35      8.48 o 
  15   2  16       19.91       20.31      7.87 o 
  16   2  16        0.96       -7.71      7.71 o 
   1   3  16       35.93       21.64      1.50 o 
   2   3  16      235.12      196.33      3.62 o 
   3   3  16        9.99        9.94      2.08 o 
   4   3  16       46.77       55.70      2.45 o 
   5   3  16       29.59       27.26      3.20 o 
   6   3  16      177.69      166.05      4.26 o 
   7   3  16       17.99       14.33      2.49 o 
   8   3  16      101.53      101.46      4.19 o 
   9   3  16        2.72        6.53      3.92 o 
  10   3  16      105.93       80.51      4.70 o 
  11   3  16       48.16       57.08      7.87 o 
  12   3  16       40.70       28.88      5.68 o 
  13   3  16        2.89        4.27      7.99 o 
  14   3  16        4.06       11.74      7.50 o 
  15   3  16        0.04        2.96      9.14 o 
   0   4  16      170.76      170.90      4.67 o 
   1   4  16        8.40       19.50      2.68 o 
   2   4  16       32.20       36.76      2.72 o 
   3   4  16      234.39      201.81      4.35 o 
   4   4  16        7.06        5.07      3.57 o 
   5   4  16      112.55       59.33      3.93 o 
   6   4  16      154.60      127.94      3.92 o 
   7   4  16       34.27       27.25      3.23 o 
   8   4  16      130.05      133.71      6.35 o 
   9   4  16        1.10        6.05      4.20 o 
  10   4  16       28.94       24.44      5.31 o 
  11   4  16       11.64       17.57      5.28 o 
  12   4  16        2.13        5.39      5.92 o 
  13   4  16        9.56       11.00      5.31 o 
  14   4  16       16.90       10.59      7.09 o 
   1   5  16        3.67       -2.67      3.94 o 
   2   5  16      131.86      118.07      4.37 o 
   3   5  16      344.91      304.00      7.11 o 
   4   5  16        1.48       -2.26      3.38 o 
   5   5  16       95.96       75.34      4.19 o 
   6   5  16      270.32      251.40      6.08 o 
   7   5  16      387.58      323.17      7.26 o 
   8   5  16       50.54       27.32      6.88 o 
   9   5  16        1.30        7.14      5.65 o 
  10   5  16        1.18        4.61      4.84 o 
  11   5  16        0.65        0.28      5.37 o 
  12   5  16        6.65        8.87      5.78 o 
   0   6  16      208.24      169.33      8.98 o 
   1   6  16      136.58      130.41      7.47 o 
   2   6  16        0.42       -3.80      4.19 o 
   3   6  16        0.50        4.50      4.03 o 
   4   6  16      130.09      131.48      5.49 o 
   5   6  16      261.91      293.23     11.33 o 
   6   6  16       10.45        3.62      4.13 o 
   7   6  16        6.09        1.47      4.58 o 
   8   6  16       43.70       54.03      5.50 o 
   9   6  16       29.09       43.33      6.12 o 
  10   6  16       20.26        4.65      6.61 o 
   1   7  16      126.56      130.70      7.24 o 
   2   7  16        9.03       13.42      8.21 o 
   3   7  16       74.31       68.61      6.97 o 
   4   7  16        2.22        9.27      5.85 o 
   5   7  16        0.22       -1.34      6.57 o 
   6   7  16       23.57       -2.38     10.20 o 
   7   7  16       36.81       29.03     18.70 o 
   1   1  17       42.47       40.98      2.47 o 
   2   1  17      281.70      271.43      3.94 o 
   3   1  17      184.69      177.27      2.65 o 
   4   1  17       57.78       47.15      1.86 o 
   5   1  17       21.36       15.65      2.61 o 
   6   1  17       32.00       22.05      2.50 o 
   7   1  17        7.18        0.69      3.89 o 
   8   1  17       62.05       55.35      7.59 o 
   9   1  17       93.68       94.88      5.69 o 
  10   1  17        5.52        9.34      4.59 o 
  11   1  17       20.09        7.46      5.31 o 
  12   1  17        0.44       -5.16      6.99 o 
  13   1  17        5.04       14.93      5.47 o 
  14   1  17       11.98       -1.95      5.73 o 
  15   1  17        5.77       -7.15      8.75 o 
   0   2  17       26.50       21.11      2.71 o 
   1   2  17      114.20       96.46      2.61 o 
   2   2  17      311.43      324.52      5.81 o 
   3   2  17        3.11        1.20      1.76 o 
   4   2  17       72.28       73.54      2.57 o 
   5   2  17      118.99      105.52      2.97 o 
   6   2  17      629.27      642.91      9.19 o 
   7   2  17       13.77       14.32      3.56 o 
   8   2  17       14.55       19.97      3.56 o 
   9   2  17      114.02      102.81      4.01 o 
  10   2  17      333.03      315.59      9.82 o 
  11   2  17        5.84        6.84      5.23 o 
  12   2  17       16.05       22.24      4.70 o 
  13   2  17       17.92       17.90      6.06 o 
  14   2  17       13.32       14.58      7.24 o 
  15   2  17        0.11       -9.99      9.99 o 
   1   3  17        2.84        0.09      2.31 o 
   2   3  17     1791.96     1839.55     27.06 o 
   3   3  17      183.96      153.84      4.33 o 
   4   3  17       22.66       14.99      2.38 o 
   5   3  17        4.07        3.70      1.88 o 
   6   3  17      118.79      117.53      3.54 o 
   7   3  17      173.58      166.37      4.72 o 
   8   3  17      194.61      180.75      6.47 o 
   9   3  17       24.18       16.05      4.14 o 
  10   3  17       48.27       52.50      4.85 o 
  11   3  17      154.03      153.42      7.52 o 
  12   3  17       69.37       61.94      9.12 o 
  13   3  17        4.66        6.34      6.82 o 
  14   3  17       44.14       45.78      9.71 o 
   0   4  17      664.45      670.99     22.65 o 
   1   4  17        2.76        3.55      1.99 o 
   2   4  17        1.41        1.91      4.70 o 
   3   4  17       43.70       43.18      3.08 o 
   4   4  17      179.80      193.88      6.47 o 
   5   4  17        5.47       11.18      2.94 o 
   6   4  17       85.84      105.07      6.50 o 
   7   4  17      125.47      119.76      4.40 o 
   8   4  17       14.02       12.16      3.91 o 
   9   4  17       12.84        8.62      6.33 o 
  10   4  17      187.43      208.51     12.34 o 
  11   4  17       16.35       13.13      5.29 o 
  12   4  17       19.23       16.68      6.04 o 
  13   4  17       24.56       31.98      7.70 o 
   1   5  17       37.95       30.82      4.17 o 
   2   5  17      167.05      207.57      7.04 o 
   3   5  17        1.96       -2.01      3.45 o 
   4   5  17      109.10      140.71      6.74 o 
   5   5  17       18.44        9.23      3.89 o 
   6   5  17      101.15      138.92      6.02 o 
   7   5  17       70.15       46.20      4.63 o 
   8   5  17      218.34      264.34      7.40 o 
   9   5  17      106.17      103.55      8.47 o 
  10   5  17        8.84       12.35      5.85 o 
  11   5  17        7.78       12.19      6.05 o 
  12   5  17       34.08       26.70      8.28 o 
   0   6  17       39.85       85.09     22.64 o 
   1   6  17       17.33        4.66      6.74 o 
   2   6  17        5.07       25.38     13.23 o 
   3   6  17        0.38       -3.39      9.60 o 
   4   6  17       67.19       88.59      9.47 o 
   5   6  17        1.13       -7.08      7.08 o 
   6   6  17       63.11       56.92      6.35 o 
   7   6  17      113.90       89.31     12.09 o 
   8   6  17      123.64      112.76     12.88 o 
   9   6  17        8.24        7.61      7.13 o 
  10   6  17        1.86       14.82     10.42 o 
   1   7  17        1.14        2.85      6.83 o 
   2   7  17        4.46       -2.61      7.36 o 
   3   7  17       13.57       12.84      9.28 o 
   4   7  17        2.28       12.68      7.02 o 
   5   7  17        1.81       -2.25      8.87 o 
   6   7  17       13.20        8.59      8.18 o 
   0   0  18        2.57        4.13      3.97 o 
   1   0  18      327.68      410.88      7.53 o 
   2   0  18       10.34       14.55      3.15 o 
   3   0  18      216.37      265.09      5.87 o 
   4   0  18      230.85      231.04      5.39 o 
   5   0  18      227.68      243.46      5.23 o 
   6   0  18      225.46      232.70     10.77 o 
   7   0  18        9.74       14.80      8.44 o 
   8   0  18     1038.72     1111.97     48.98 o 
   9   0  18       70.19       94.71      9.97 o 
  10   0  18        1.14        4.16      9.70 o 
  11   0  18       79.95      111.02      8.40 o 
  12   0  18        7.04       20.87      7.55 o 
  13   0  18        6.83       11.65      9.37 o 
  14   0  18        4.53        1.41     10.47 o 
  15   0  18       20.33       39.36     16.46 o 
   1   1  18      462.39      469.58      6.73 o 
   2   1  18        4.15        7.18      4.01 o 
   3   1  18      732.07      760.36      8.42 o 
   4   1  18        4.51        4.62      3.01 o 
   5   1  18       12.53        7.39      1.99 o 
   6   1  18      667.50      655.75     16.89 o 
   7   1  18      726.36      753.66     20.71 o 
   8   1  18       14.39       15.16      4.38 o 
   9   1  18       23.67       29.91      5.39 o 
  10   1  18       60.16       46.75     12.45 o 
  11   1  18       34.92       30.09      6.87 o 
  12   1  18       55.39       52.95     14.36 o 
  13   1  18      129.08      142.05      8.46 o 
  14   1  18       16.80        6.81      8.47 o 
  15   1  18        3.09      -13.90     13.90 o 
   0   2  18        2.15        3.83      2.86 o 
   1   2  18      497.27      538.79      6.58 o 
   2   2  18       24.54       21.49      1.95 o 
   3   2  18      182.23      191.59      5.02 o 
   4   2  18        0.95        0.80      2.36 o 
   5   2  18      373.41      424.59     10.25 o 
   6   2  18        0.17       -3.20      3.20 o 
   7   2  18        1.64        3.65      3.35 o 
   8   2  18       26.99       26.59      4.55 o 
   9   2  18       89.79      100.97      5.50 o 
  10   2  18       28.44       26.60      4.73 o 
  11   2  18        6.00       -0.83      4.97 o 
  12   2  18        1.63       -4.49      5.74 o 
  13   2  18       15.82        9.87      9.18 o 
  14   2  18       31.22       62.41     16.83 o 
   1   3  18      447.67      368.49      7.11 o 
   2   3  18        0.56        0.06      2.32 o 
   3   3  18      146.32      171.55      3.91 o 
   4   3  18       67.04       49.13      2.49 o 
   5   3  18       54.82       48.80      2.53 o 
   6   3  18      122.44      140.75      5.44 o 
   7   3  18       65.55       63.89      4.35 o 
   8   3  18      143.14      142.53      4.76 o 
   9   3  18       10.81       19.32      3.75 o 
  10   3  18        0.09       -3.62      7.02 o 
  11   3  18        2.52       10.11      5.93 o 
  12   3  18        0.26       -0.11      5.31 o 
  13   3  18        0.32       -3.06      7.99 o 
  14   3  18        0.07       16.71     14.62 o 
   0   4  18      286.47      272.35      7.94 o 
   1   4  18        3.16        8.08      2.95 o 
   2   4  18        1.72        0.96      2.13 o 
   3   4  18        0.49        4.60      3.62 o 
   4   4  18       93.05      106.92      3.57 o 
   5   4  18       11.18       15.24      4.64 o 
   6   4  18        5.95       -1.09      5.16 o 
   7   4  18        7.71       13.39      4.00 o 
   8   4  18        3.57       12.94      4.63 o 
   9   4  18       38.80       45.21      5.22 o 
  10   4  18       12.09       -3.16      6.16 o 
  11   4  18       13.50        7.18      6.58 o 
  12   4  18       11.57       12.06     10.72 o 
  13   4  18        1.14       -3.35      9.02 o 
   1   5  18       80.64       62.80      5.72 o 
   2   5  18      185.94      172.68      7.70 o 
   3   5  18       39.22       33.21      6.25 o 
   4   5  18        8.82        1.13      5.24 o 
   5   5  18       20.20       33.20      5.12 o 
   6   5  18       10.32       12.20      5.41 o 
   7   5  18       52.29       51.11      6.35 o 
   8   5  18      108.17       92.16      7.18 o 
   9   5  18       13.55       13.56      6.22 o 
  10   5  18       28.91       38.54      8.22 o 
  11   5  18        0.45       -9.87      9.87 o 
   0   6  18       70.70       57.27      9.84 o 
   1   6  18      160.93      157.24      8.95 o 
   2   6  18        0.33        0.69      5.84 o 
   3   6  18       21.75       17.22      6.45 o 
   4   6  18       81.23       75.99      9.60 o 
   5   6  18      129.09      139.83      9.32 o 
   6   6  18        3.40        1.11      6.38 o 
   7   6  18        2.98       11.57     13.18 o 
   8   6  18        1.11       11.81      8.24 o 
   9   6  18        3.46        3.17      9.68 o 
   1   7  18       36.52       38.82      7.34 o 
   2   7  18       29.52       21.43      7.11 o 
   3   7  18      100.27       81.01      9.37 o 
   4   7  18        0.33      -10.40     10.40 o 
   5   7  18        4.84       -2.83     10.53 o 
   1   1  19      435.80      432.67      6.08 o 
   2   1  19      155.11      156.32      3.56 o 
   3   1  19        0.89        4.29      2.95 o 
   4   1  19      119.46      134.18      6.29 o 
   5   1  19      258.22      242.98      5.70 o 
   6   1  19       15.74       16.90      3.81 o 
   7   1  19        0.74        1.33      4.86 o 
   8   1  19      105.48      120.28      8.29 o 
   9   1  19        2.34        7.43      5.08 o 
  10   1  19        1.81        6.35      5.96 o 
  11   1  19       21.26       22.37      5.62 o 
  12   1  19        2.71       -2.86      6.89 o 
  13   1  19       27.78       29.17     10.78 o 
  14   1  19        4.74        1.17     12.51 o 
   0   2  19      308.38      267.45     11.80 o 
   1   2  19        8.46        5.36      2.09 o 
   2   2  19      355.29      344.23      7.73 o 
   3   2  19      155.89      159.54      8.57 o 
   4   2  19      354.13      337.08      7.39 o 
   5   2  19       28.45       16.35      3.54 o 
   6   2  19      384.42      391.08     12.06 o 
   7   2  19      260.24      259.82     12.37 o 
   8   2  19        0.87       -4.88      5.14 o 
   9   2  19       43.85       24.00      4.88 o 
  10   2  19      238.16      226.19     11.19 o 
  11   2  19       36.07       42.55      7.61 o 
  12   2  19        2.33       10.23      6.99 o 
  13   2  19        7.44      -10.25     30.91 o 
  14   2  19       12.08      -10.21     17.62 o 
   1   3  19        9.04        1.92      2.49 o 
   2   3  19      406.02      445.23      8.31 o 
   3   3  19       47.10       37.32      2.97 o 
   4   3  19      457.43      431.62      8.77 o 
   5   3  19       72.38       68.75      4.65 o 
   6   3  19      142.93      151.98     10.18 o 
   7   3  19      237.74      220.08      7.94 o 
   8   3  19      262.37      251.63      9.64 o 
   9   3  19      106.68       95.34      6.20 o 
  10   3  19        6.97        2.75      6.94 o 
  11   3  19       42.01       50.06      7.98 o 
  12   3  19       25.29        0.86     10.57 o 
  13   3  19        0.18        6.71     24.99 o 
   0   4  19      542.56      549.78     17.01 o 
   1   4  19        0.25        4.53      4.29 o 
   2   4  19       69.64       63.85      4.46 o 
   3   4  19       22.39       24.23      4.59 o 
   4   4  19      174.82      202.42      7.84 o 
   5   4  19        5.22        7.05      4.65 o 
   6   4  19      329.70      311.56      9.63 o 
   7   4  19       29.67       28.56      5.19 o 
   8   4  19       29.47       38.41      6.35 o 
   9   4  19       18.07       13.95      5.93 o 
  10   4  19       63.33       72.18     11.04 o 
  11   4  19        2.13      -11.83     11.83 o 
  12   4  19        6.81        8.67      9.44 o 
   1   5  19        2.27        9.90      6.39 o 
   2   5  19      159.58      162.36      9.87 o 
   3   5  19        0.29        8.07      5.65 o 
   4   5  19       47.64       53.21      5.74 o 
   5   5  19       26.45       41.69      5.67 o 
   6   5  19       52.34       60.65      5.59 o 
   7   5  19        3.40        1.98      5.74 o 
   8   5  19        6.56        8.23      5.29 o 
   9   5  19        2.01       12.10      7.17 o 
  10   5  19        2.00       -8.94      8.94 o 
   0   6  19      181.30      177.64     12.07 o 
   1   6  19       25.88       39.40      6.40 o 
   2   6  19        1.93       20.05      6.05 o 
   3   6  19        0.02        5.64     10.36 o 
   4   6  19       26.11       48.51     12.30 o 
   5   6  19       73.46       61.81      8.05 o 
   6   6  19        7.64       -6.27      6.27 o 
   7   6  19        3.04        1.11      9.24 o 
   8   6  19       10.07        4.34      8.61 o 
   1   7  19       30.73       32.92      6.64 o 
   2   7  19        0.33        4.52      6.82 o 
   0   0  20       39.10       28.28      8.14 o 
   1   0  20      312.69      371.71      9.14 o 
   2   0  20       13.40       13.67      5.31 o 
   3   0  20       80.56       64.57      4.18 o 
   4   0  20       97.64       85.94      4.95 o 
   5   0  20     1042.41     1135.99     24.77 o 
   6   0  20       46.91       56.18     11.23 o 
   7   0  20       34.12       64.94      7.50 o 
   8   0  20        3.75       18.63      8.06 o 
   9   0  20       60.24       62.61     11.52 o 
  10   0  20        0.45      -10.12     10.12 o 
  11   0  20       90.29      106.37     10.11 o 
  12   0  20      106.41      102.36     13.77 o 
  13   0  20       34.75       43.78     13.28 o 
  14   0  20       15.70       13.27      9.81 o 
   1   1  20      368.68      363.78      5.78 o 
   2   1  20       21.19       16.15      3.20 o 
   3   1  20      499.51      558.44      9.44 o 
   4   1  20       29.27       28.89      3.80 o 
   5   1  20       50.99       37.53      3.57 o 
   6   1  20       17.40       13.31      3.96 o 
   7   1  20      288.86      292.16      8.34 o 
   8   1  20        5.79        7.60      5.22 o 
   9   1  20       43.00       44.79      5.58 o 
  10   1  20       19.83       22.28      6.41 o 
  11   1  20        0.72       -1.10      6.50 o 
  12   1  20       29.60       20.74      6.68 o 
  13   1  20       45.00       42.51      7.30 o 
  14   1  20       26.87       34.78      8.85 o 
   0   2  20       10.77        4.93      4.89 o 
   1   2  20      103.08      118.23      6.89 o 
   2   2  20       67.00       55.21      3.97 o 
   3   2  20        3.89        5.94      4.21 o 
   4   2  20       51.45       58.06      4.12 o 
   5   2  20      126.93      142.37      5.41 o 
   6   2  20       29.19       20.45      5.67 o 
   7   2  20        0.52       -6.37      6.49 o 
   8   2  20       23.46       17.24      6.45 o 
   9   2  20        4.37       10.55      6.01 o 
  10   2  20        9.94       13.21      6.54 o 
  11   2  20       73.63       83.50     10.01 o 
  12   2  20       55.82       43.00     10.18 o 
  13   2  20       42.86       60.80     14.86 o 
   1   3  20      160.41      178.57     10.68 o 
   2   3  20       17.44        8.96      5.05 o 
   3   3  20        2.70       19.28      4.40 o 
   4   3  20       54.48       41.83      6.20 o 
   5   3  20       69.89       76.05      8.19 o 
   6   3  20        5.39       -0.45      6.51 o 
   7   3  20        3.21       -0.98      8.29 o 
   8   3  20       64.62       63.32     10.54 o 
   9   3  20        0.47       -0.24      7.98 o 
  10   3  20       12.49       21.54      8.23 o 
  11   3  20        6.88       -0.65     12.77 o 
  12   3  20        5.77       -6.97     27.62 o 
   0   4  20        3.84      -15.49     18.79 o 
   1   4  20       36.03       24.65      6.30 o 
   2   4  20       32.10       34.49      7.90 o 
   3   4  20        0.91        2.70      5.32 o 
   4   4  20       72.74       66.94      8.58 o 
   5   4  20        7.69       14.43      7.49 o 
   6   4  20        1.21       -1.67      5.82 o 
   7   4  20       53.67       44.74      7.26 o 
   8   4  20        0.51       -6.31      6.31 o 
   9   4  20        5.54       20.71      7.41 o 
  10   4  20        4.35       11.35     13.03 o 
  11   4  20        4.18       -5.08     16.30 o 
   1   5  20       11.51       11.23      5.12 o 
   2   5  20       23.76       18.46      4.87 o 
   3   5  20       72.03       49.42      6.36 o 
   4   5  20        8.09        6.90      5.48 o 
   5   5  20        0.29       -5.62      7.70 o 
   6   5  20       29.29       29.76      6.90 o 
   7   5  20        4.49        6.44      9.42 o 
   8   5  20       25.60       12.53     12.32 o 
   9   5  20       47.90       28.25     15.56 o 
   0   6  20        3.78       18.41      7.77 o 
   1   6  20       46.70       30.16      9.43 o 
   2   6  20        2.93        2.53     14.39 o 
   3   6  20        7.63       16.33      7.59 o 
   4   6  20        1.27       -6.10      7.90 o 
   5   6  20       29.76       16.58      8.84 o 
   6   6  20        9.18       -1.76      8.70 o 
   1   1  21       71.19       66.44      4.59 o 
   2   1  21       62.11       76.32      4.19 o 
   3   1  21        0.05        0.14      5.17 o 
   4   1  21        5.75        3.99      4.18 o 
   5   1  21        3.24        1.45      4.53 o 
   6   1  21        3.48        6.92      4.96 o 
   7   1  21       23.74       14.41      5.40 o 
   8   1  21       12.90       25.69      6.25 o 
   9   1  21        0.78       -1.03      6.14 o 
  10   1  21        3.29       -3.72     11.21 o 
  11   1  21        7.07        7.64      8.81 o 
  12   1  21       21.23       37.50      7.67 o 
  13   1  21        0.50        3.17      7.68 o 
   0   2  21      891.37      826.63     22.88 o 
   1   2  21        6.20       20.74      6.25 o 
   2   2  21       59.49       64.19      5.52 o 
   3   2  21        3.55        6.48      5.75 o 
   4   2  21      252.35      250.12      9.44 o 
   5   2  21        0.95       -0.13      4.38 o 
   6   2  21       24.32       17.79      5.53 o 
   7   2  21        4.37        3.75      5.17 o 
   8   2  21        2.93       14.46      6.15 o 
   9   2  21        1.30        3.60      6.88 o 
  10   2  21        2.70        5.14      8.88 o 
  11   2  21        0.15       -5.32      7.05 o 
  12   2  21       19.82        8.18      9.08 o 
   1   3  21       11.63       -7.64      7.64 o 
   2   3  21       61.67       93.11      9.04 o 
   3   3  21        0.46       16.02      5.05 o 
   4   3  21       35.05       43.17      7.74 o 
   5   3  21        1.54       -3.68      6.33 o 
   6   3  21       23.89       20.35      7.09 o 
   7   3  21       16.90        8.14      6.82 o 
   8   3  21       77.43       80.56     10.48 o 
   9   3  21       15.35        7.90      6.73 o 
  10   3  21        0.16        2.71      7.71 o 
  11   3  21       25.23       14.17     11.25 o 
   0   4  21      165.05      191.92     10.53 o 
   1   4  21        2.64       -6.04      6.04 o 
   2   4  21       28.11       32.06      6.73 o 
   3   4  21       24.47       28.77      5.89 o 
   4   4  21      152.61      169.68     11.06 o 
   5   4  21        2.79        1.67      9.05 o 
   6   4  21      101.61      106.05      8.70 o 
   7   4  21        4.18       13.86      7.24 o 
   8   4  21       37.73       34.87      7.94 o 
   9   4  21       14.52        8.94      6.90 o 
  10   4  21       32.95       41.95     20.01 o 
   1   5  21        8.10       12.68      8.05 o 
   2   5  21       53.24       75.78     13.23 o 
   3   5  21        0.25       19.61      7.77 o 
   4   5  21        3.28       38.98     14.37 o 
   5   5  21       70.65       80.57     11.06 o 
   6   5  21        6.20       22.17      8.45 o 
   7   5  21       10.50       23.48     10.96 o 
   8   5  21       34.29       34.68     24.30 o 
   0   6  21       12.39       16.16     16.16 o 
   1   6  21       16.91       44.48     10.71 o 
   2   6  21        0.34        4.62     19.25 o 
   3   6  21        9.38       23.05     10.48 o 
   4   6  21       10.87       30.40      8.75 o 
   5   6  21        1.80      -10.26     10.26 o 
   0   0  22       24.51       55.61      7.77 o 
   1   0  22      336.24      362.99      9.60 o 
   2   0  22        7.63        4.35      5.63 o 
   3   0  22      261.75      275.10     12.30 o 
   4   0  22      158.18      143.04      7.60 o 
   5   0  22      144.34      191.56      8.82 o 
   6   0  22      211.53      263.29     18.88 o 
   7   0  22       13.88        5.12      7.33 o 
   8   0  22       98.19       86.99      9.14 o 
   9   0  22      214.53      201.86     12.26 o 
  10   0  22        6.44       16.53      8.12 o 
  11   0  22       26.43       16.23     10.54 o 
  12   0  22       10.15       13.82     10.62 o 
   1   1  22       12.18       11.20      3.72 o 
   2   1  22        7.65        6.17      3.28 o 
   3   1  22      110.80      118.48      5.24 o 
   4   1  22       34.68       29.42      3.85 o 
   5   1  22        2.86        2.63      5.19 o 
   6   1  22       97.67       87.83      5.46 o 
   7   1  22       44.81       55.19      5.14 o 
   8   1  22        2.63       -1.57      5.93 o 
   9   1  22       81.91       87.51      6.93 o 
  10   1  22      125.94      129.25      7.75 o 
  11   1  22       58.16       66.66      6.37 o 
  12   1  22        1.95       -7.49      9.95 o 
   0   2  22      154.92      154.37     11.26 o 
   1   2  22       16.54       23.74      6.17 o 
   2   2  22        7.16        0.05      4.33 o 
   3   2  22        1.01       -2.27      4.71 o 
   4   2  22        5.05       10.48      4.72 o 
   5   2  22       44.56       54.20      4.98 o 
   6   2  22        4.32       -0.11      6.34 o 
   7   2  22       28.65       26.18      5.57 o 
   8   2  22       74.52       75.64      6.85 o 
   9   2  22       92.82       84.92      8.37 o 
  10   2  22       14.55        7.31      6.93 o 
  11   2  22        3.96        3.03      8.16 o 
   1   3  22      232.42      239.97     10.15 o 
   2   3  22       88.32      112.16      9.19 o 
   3   3  22        6.47        9.59      8.39 o 
   4   3  22        7.31        7.81      5.43 o 
   5   3  22       28.11       31.08     12.18 o 
   6   3  22        5.64       13.20      9.01 o 
   7   3  22        3.54        6.38      8.82 o 
   8   3  22        3.46       -6.88      6.88 o 
   9   3  22        0.03        1.64      7.82 o 
  10   3  22        0.41       -4.81     13.44 o 
  11   3  22        1.54        2.71     15.91 o 
   0   4  22       16.34       -3.05     10.21 o 
   1   4  22       21.46       11.72      5.36 o 
   2   4  22        0.14       -6.41      7.04 o 
   3   4  22        5.74       -7.94      7.94 o 
   4   4  22        2.75       -5.07      6.88 o 
   5   4  22       11.22       18.54      9.52 o 
   6   4  22       14.55       21.74     11.98 o 
   7   4  22        1.31        0.84     11.90 o 
   8   4  22        9.58        1.41      9.18 o 
   9   4  22        0.21       14.31     10.27 o 
   1   5  22        7.61       24.47      9.52 o 
   2   5  22       62.63       48.48      7.47 o 
   3   5  22       32.58       38.38      9.54 o 
   4   5  22        3.05       22.83      9.31 o 
   5   5  22        0.22        9.15     12.47 o 
   6   5  22       79.15       88.58     15.76 o 
   7   5  22        4.34       15.06     11.36 o 
   0   6  22       33.14       34.22     16.85 o 
   1   6  22       21.93        6.30     12.17 o 
   1   1  23       21.83       28.33      4.87 o 
   2   1  23        5.37        3.20      5.32 o 
   3   1  23        7.29       -3.75      3.75 o 
   4   1  23      164.43      142.12      8.09 o 
   5   1  23        2.88        4.69      6.10 o 
   6   1  23       14.85       13.66      5.12 o 
   7   1  23       32.34       25.16      5.51 o 
   8   1  23       47.73       47.01      8.16 o 
   9   1  23       21.19       29.96      6.19 o 
  10   1  23        0.02        1.05      6.24 o 
  11   1  23        5.76        1.49      7.69 o 
   0   2  23      217.63      221.51     12.98 o 
   1   2  23       13.84       12.88      6.30 o 
   2   2  23       10.66       12.55      4.97 o 
   3   2  23        6.21        1.98      5.90 o 
   4   2  23       14.63       15.68      4.92 o 
   5   2  23       13.50       -0.24      5.46 o 
   6   2  23      195.77      182.98      8.48 o 
   7   2  23       12.01        2.88      5.81 o 
   8   2  23       10.79       14.45      5.23 o 
   9   2  23       21.31       13.81      7.65 o 
  10   2  23       20.46       32.89      6.52 o 
  11   2  23        1.46        2.04     13.79 o 
   1   3  23        1.54        2.67      6.01 o 
   2   3  23       89.30      103.99     13.33 o 
   3   3  23        4.70       10.20      6.47 o 
   4   3  23       84.20       83.74      7.72 o 
   5   3  23       24.56       22.69      8.11 o 
   6   3  23        7.38        3.47      6.02 o 
   7   3  23        0.70        8.22     11.32 o 
   8   3  23       73.89       70.06     10.89 o 
   9   3  23        6.65        8.61     10.41 o 
   0   4  23       39.32       50.65     13.86 o 
   1   4  23        0.86       -3.62      7.75 o 
   2   4  23       32.77       26.15      7.55 o 
   3   4  23       16.81       -3.49      6.31 o 
   4   4  23       64.12       81.91      8.63 o 
   5   4  23        2.32       22.71     11.93 o 
   6   4  23       43.94       49.73     10.49 o 
   7   4  23       28.45        9.08      9.51 o 
   8   4  23       14.73       17.34     10.54 o 
   1   5  23        0.61       -3.93      8.54 o 
   2   5  23       63.26       67.02      9.29 o 
   3   5  23       33.41       42.97      9.36 o 
   4   5  23        0.23        4.13      7.58 o 
   5   5  23        4.77        6.41     12.34 o 
   0   0  24       44.58       14.62     12.77 o 
   1   0  24      349.10      346.17     14.40 o 
   2   0  24       66.80       74.91     16.80 o 
   3   0  24      266.96      273.89     22.91 o 
   4   0  24       63.25       68.37      7.34 o 
   5   0  24       63.45       64.70      9.03 o 
   6   0  24        4.83       -0.07     13.25 o 
   7   0  24       15.70       28.72     13.80 o 
   8   0  24       14.43       18.70     10.14 o 
   9   0  24        3.40       10.55      8.85 o 
  10   0  24        3.32       14.51      9.05 o 
   1   1  24       16.94        9.80      5.36 o 
   2   1  24        0.18        0.42     10.10 o 
   3   1  24      106.07      103.04      7.11 o 
   4   1  24        0.68       -5.36      5.36 o 
   5   1  24        0.48        7.16      5.09 o 
   6   1  24        1.55        6.46      5.35 o 
   7   1  24       22.20       33.07      6.15 o 
   8   1  24       29.71       28.32      6.52 o 
   9   1  24        0.61        2.64      5.86 o 
  10   1  24        0.48       -5.96      9.12 o 
   0   2  24        0.15       -0.56      8.44 o 
   1   2  24       15.00       22.07      6.54 o 
   2   2  24        2.96       10.12      8.08 o 
   3   2  24        4.40       -5.51      7.30 o 
   4   2  24        0.73        1.06      5.76 o 
   5   2  24       85.80       91.55      9.80 o 
   6   2  24        5.51       10.10      5.31 o 
   7   2  24        1.46        8.89      5.57 o 
   8   2  24        9.19       10.02      6.12 o 
   9   2  24       18.72       18.43      6.19 o 
   1   3  24        7.94        3.06      7.29 o 
   2   3  24       21.71       28.23      6.57 o 
   3   3  24        6.16       21.26     14.04 o 
   4   3  24        4.98        1.70      7.61 o 
   5   3  24        1.25       -3.28      5.76 o 
   6   3  24        6.09       10.94     11.56 o 
   7   3  24       10.95        7.48     13.88 o 
   8   3  24        8.80       10.58      7.44 o 
   0   4  24        3.19        6.38     11.06 o 
   1   4  24        5.17       -5.10      6.91 o 
   2   4  24        0.04       -0.73      8.64 o 
   3   4  24        0.11       -6.94      8.31 o 
   4   4  24        1.54        4.12      7.54 o 
   5   4  24       10.67        2.75     11.52 o 
   6   4  24       12.07        5.01     10.77 o 
   1   5  24       25.08       31.01      8.67 o 
   2   5  24        0.14        4.48     12.66 o 
   1   1  25        1.62        9.05      6.11 o 
   2   1  25        2.24        2.74      7.48 o 
   3   1  25        4.27        5.00     10.50 o 
   4   1  25        1.76        3.93     10.10 o 
   5   1  25       50.48       56.46      6.61 o 
   6   1  25       22.34       20.26      6.08 o 
   7   1  25       12.32       -1.34      6.98 o 
   8   1  25        0.22       -3.51      6.59 o 
   9   1  25        4.64        8.11      6.87 o 
   0   2  25        1.53        2.74     12.93 o 
   1   2  25        4.52       -1.57      5.83 o 
   2   2  25        1.37        7.46      6.99 o 
   3   2  25       33.66       23.68     12.56 o 
   4   2  25       12.48       10.60      7.42 o 
   5   2  25        8.85       -4.06      7.72 o 
   6   2  25        5.95        9.71      8.34 o 
   7   2  25        2.06       -3.09      5.74 o 
   8   2  25        3.69       12.72      6.41 o 
   1   3  25        5.36        7.05     10.22 o 
   2   3  25       50.52       55.34      8.64 o 
   3   3  25        0.79        0.81      6.55 o 
   4   3  25        1.15       -7.27     10.82 o 
   5   3  25       31.53       11.31      8.39 o 
   6   3  25       11.37        3.79      8.33 o 
   7   3  25        3.26       -4.10      9.79 o 
   0   4  25       32.81       37.06     13.34 o 
   1   4  25        0.95       12.45      8.94 o 
   2   4  25        0.21        0.41      6.70 o 
   3   4  25        0.02       15.64      7.09 o 
   4   4  25       14.04       12.37      8.55 o 
   0   0  26       13.85       21.11     16.09 o 
   1   0  26       13.12       18.18     25.14 o 
   2   0  26       13.61       23.57     12.37 o 
   3   0  26        0.44        6.14      9.87 o 
   4   0  26        9.04       16.62     13.08 o 
   5   0  26       19.67       19.98     13.52 o 
   6   0  26        7.35       29.95     18.40 o 
   7   0  26       22.56       18.61      9.43 o 
   8   0  26       47.66       28.36      9.11 o 
   1   1  26       90.00       98.25      8.64 o 
   2   1  26       23.17       24.62      7.85 o 
   3   1  26        0.54       -5.01      7.34 o 
   4   1  26        7.28        7.94      8.15 o 
   5   1  26        1.88       -7.62      7.62 o 
   6   1  26       10.11        8.18      8.42 o 
   7   1  26       31.43       33.90      7.55 o 
   0   2  26        1.14       -7.16      8.76 o 
   1   2  26        6.89        6.93      9.06 o 
   2   2  26        8.66       15.70     12.55 o 
   3   2  26        6.60        3.22      9.56 o 
   4   2  26        0.20       -8.62      9.46 o 
   5   2  26        9.55       18.44      8.42 o 
   6   2  26        4.05       16.11     11.59 o 
   1   3  26        0.53       -8.07      8.07 o 
   2   3  26        0.38      -10.11     10.46 o 
   3   3  26        2.31        3.48      8.13 o 
   4   3  26       30.61       37.78     11.19 o 
   5   3  26        1.41       -1.84      8.50 o 
   1   1  27        3.10        5.31     10.11 o 
   2   1  27       44.13       47.89     10.61 o 
   3   1  27        1.71        9.94     12.54 o 
   4   1  27        4.88        0.58     11.65 o 
   5   1  27        1.80        8.83      8.12 o 
   0   2  27       13.45       16.31     17.01 o 
   1   2  27        0.01       -0.72      9.35 o 
   2   2  27       20.39       21.67      8.25 o 
   3   2  27        1.84       -1.76      9.70 o 
   4   2  27       37.63       39.25      8.54 o 
   0   0  28        1.61       33.44     25.24 o 
   1   0  28       10.74       12.63     13.80 o 
   2   0  28       12.96       10.65     40.87 o 
   3   0  28       45.37       31.51     16.14 o 
   1   1  28       15.54       11.36     10.83 o 
   2   1  28        0.37       12.95     20.68 o 
                                                 
